# Supplementary material for: 1-(2-Hy­droxy­eth­yl)-1′-methyl-4′-(naph­thal­en-1-yl)-1′′,2′′,3′′,4′′-tetra­hydro­dispiro­[indoline-3,2′-pyrrolidine-3′,2′′-naphthalene]-2,1′′-dione
Source: Acta Crystallogr Sect E Struct Rep Online. 2012 Feb 24;68(Pt 3):o800–1. doi: 10.1107/S1600536812006617 (PMC3297867; doi:10.1107/S1600536812006617)
Supplement: Supplementary file 1 [file e-68-0o800-sup1.cif]

##############################################################################
#                                                                            #
# This CIF contains the data in a paper accepted for publication in          #
# Acta Crystallographica Section E. It conforms to the requirements of       #
# Notes for Authors for Acta Crystallographica Section E, and has been       #
# peer reviewed under the auspices of the IUCr Commission on Journals.       #
#                                                                            #
# Full details of the Crystallographic Information File format               #
# are given in the paper "The Crystallographic Information File (CIF):       #
# a New Standard Archive File for Crystallography" by S. R. Hall, F. H.      #
# Allen and I. D. Brown [Acta Cryst. (1991), A47, 655-685].                  #
#                                                                            #
# The current version of the core CIF dictionary is obtainable from          #
# ftp://ftp.iucr.org/pub/cif_core.dic.                                       #
#                                                                            #
# Software is freely available for graphical display of the structure(s)     #
# in this CIF. For information consult the CIF software page                 #
# http://www.iucr.org/resources/cif/software.                                #
#                                                                            #
# This file may be used for bona fide research purposes within the           #
# scientific community so long as proper attribution is given to the journal # 
# article from which it was obtained.                                        #
#                                                                            #
##############################################################################
data_I
_audit_creation_method     SHELXL-97
_chemical_name_systematic
;
1-(2-Hydroxyethyl)-1'-methyl-4'-(naphthalen-1-yl)-1'',2'',3'',4''-
tetrahydrodispiro[indoline-3,2'-pyrrolidine-3',2''-naphthalene]-
2,1''-dione
;
_chemical_name_common
;
;
_chemical_formula_moiety     'C33 H30 N2 O3'
_chemical_formula_sum     'C33 H30 N2 O3'
_chemical_formula_iupac     'C33 H30 N2 O3'
_chemical_formula_weight     502.59
_chemical_melting_point     ?
_symmetry_cell_setting     monoclinic
_symmetry_space_group_name_H-M     'P 21/c'
_symmetry_space_group_name_Hall     '-P 2ybc'
loop_
    _symmetry_equiv_pos_as_xyz
    'x, y, z'
    '-x, y+1/2, -z+1/2'
    '-x, -y, -z'
    'x, -y-1/2, z-1/2'
_cell_length_a     12.0236(18)
_cell_length_b     14.054(2)
_cell_length_c     15.950(2)
_cell_angle_alpha     90.00
_cell_angle_beta     107.796(2)
_cell_angle_gamma     90.00
_cell_volume     2566.2(7)
_cell_formula_units_Z     4
_cell_measurement_reflns_used     18685
_cell_measurement_theta_min     2.2
_cell_measurement_theta_max     27.8
_cell_measurement_temperature     292(2)
_exptl_crystal_description     Block
_exptl_crystal_colour     Colourless
_exptl_crystal_size_max     0.22
_exptl_crystal_size_mid     0.20
_exptl_crystal_size_min     0.18
_exptl_crystal_density_diffrn     1.301
_exptl_crystal_density_meas     ?
_exptl_crystal_density_method     'not measured'
_exptl_crystal_F_000     1064
_exptl_absorpt_coefficient_mu     0.083
_exptl_absorpt_correction_type     none
_exptl_absorpt_process_details     ?
_exptl_absorpt_correction_T_min     ?
_exptl_absorpt_correction_T_max     ?
_exptl_special_details
;
;
_diffrn_ambient_temperature     292(2)
_diffrn_radiation_type     MoK\a
_diffrn_radiation_wavelength     0.71073
_diffrn_radiation_source     'fine-focus sealed tube'
_diffrn_radiation_monochromator     graphite
_diffrn_measurement_device_type     'Bruker SMART APEX CCD area-detector'
_diffrn_measurement_device     'Bruker SMART APEX CCD area-detector'
_diffrn_measurement_method     '\w scans'
_diffrn_detector_area_resol_mean     ?
_diffrn_reflns_number     29561
_diffrn_reflns_av_R_equivalents     0.0211
_diffrn_reflns_av_sigmaI/netI     0.0166
_diffrn_reflns_theta_min     1.78
_diffrn_reflns_theta_max     27.99
_diffrn_reflns_theta_full     25.00
_diffrn_measured_fraction_theta_max     0.986
_diffrn_measured_fraction_theta_full     1.000
_diffrn_reflns_limit_h_min     -15
_diffrn_reflns_limit_h_max     15
_diffrn_reflns_limit_k_min     -18
_diffrn_reflns_limit_k_max     18
_diffrn_reflns_limit_l_min     -21
_diffrn_reflns_limit_l_max     20
_diffrn_standards_number     0
_diffrn_standards_interval_count     ?
_diffrn_standards_interval_time     .
_diffrn_standards_decay_%     .
_refine_special_details
;
 Refinement of F^2^ against ALL reflections.  The weighted R-factor wR and
 goodness of fit S are based on F^2^, conventional R-factors R are based
 on F, with F set to zero for negative F^2^. The threshold expression of
 F^2^ > 2sigma(F^2^) is used only for calculating R-factors(gt) etc. and is
 not relevant to the choice of reflections for refinement.  R-factors based
 on F^2^ are statistically about twice as large as those based on F, and R-
 factors based on ALL data will be even larger.
;
_reflns_number_total     6100
_reflns_number_gt     4956
_reflns_threshold_expression     I>2\s(I)
_refine_ls_structure_factor_coef     Fsqd
_refine_ls_matrix_type     full
_refine_ls_R_factor_all     0.0537
_refine_ls_R_factor_gt     0.0439
_refine_ls_wR_factor_gt     0.1213
_refine_ls_wR_factor_ref     0.1302
_refine_ls_goodness_of_fit_ref     1.021
_refine_ls_restrained_S_all     1.021
_refine_ls_number_reflns     6100
_refine_ls_number_parameters     345
_refine_ls_number_restraints     0
_refine_ls_hydrogen_treatment     constr
_refine_ls_weighting_scheme     calc
_refine_ls_weighting_details
         'calc w=1/[\s^2^(Fo^2^)+(0.0763P)^2^+0.3393P] where P=(Fo^2^+2Fc^2^)/3'
_atom_sites_solution_hydrogens     geom
_atom_sites_solution_primary     direct
_atom_sites_solution_secondary     difmap
_refine_ls_shift/su_max     0.000
_refine_ls_shift/su_mean     0.000
_refine_diff_density_max     0.266
_refine_diff_density_min     -0.158
_refine_ls_extinction_method     none
_refine_ls_extinction_coef     ?
loop_
    _atom_type_symbol
    _atom_type_description
    _atom_type_scat_dispersion_real
    _atom_type_scat_dispersion_imag
    _atom_type_scat_source
    'C' 'C' 0.0033 0.0016
                         'International Tables Vol C Tables 4.2.6.8 and 6.1.1.4'
    'H' 'H' 0.0000 0.0000
                         'International Tables Vol C Tables 4.2.6.8 and 6.1.1.4'
    'N' 'N' 0.0061 0.0033
                         'International Tables Vol C Tables 4.2.6.8 and 6.1.1.4'
    'O' 'O' 0.0106 0.0060
                         'International Tables Vol C Tables 4.2.6.8 and 6.1.1.4'
_computing_data_collection     'SMART (Bruker, 2001)'
_computing_cell_refinement     'SAINT (Bruker, 2001)'
_computing_data_reduction     'SAINT (Bruker, 2001)'
_computing_structure_solution     'SHELXS97 (Sheldrick, 2008)'
_computing_structure_refinement     'SHELXL97 (Sheldrick, 2008)'
_computing_molecular_graphics
;
ORTEP-3 (Farrugia, 1997) and PLATON (Spek, 2009)'
;
_computing_publication_material
                            'SHELXL97 (Sheldrick, 2008) and PLATON (Spek, 2009)'
loop_
    _atom_site_type_symbol
    _atom_site_label
    _atom_site_fract_x
    _atom_site_fract_y
    _atom_site_fract_z
    _atom_site_U_iso_or_equiv
    _atom_site_adp_type
    _atom_site_calc_flag
    _atom_site_refinement_flags
    _atom_site_occupancy
    _atom_site_symmetry_multiplicity
    _atom_site_disorder_assembly
    _atom_site_disorder_group
    N N1 0.10384(8) 0.22419(7) 0.19534(6) 0.0402(2) Uani d . 1 1 . .
    N N2 0.00850(9) -0.00310(7) 0.19134(7) 0.0459(2) Uani d . 1 1 . .
    O O1 0.30700(9) 0.24467(6) 0.39617(6) 0.0558(2) Uani d . 1 1 . .
    O O2 0.11658(9) 0.03889(7) 0.10210(6) 0.0555(2) Uani d . 1 1 . .
    O O3 -0.19054(11) 0.03227(8) 0.03809(7) 0.0652(3) Uani d . 1 1 . .
    H H3 -0.1606 0.0206 -0.0006 0.098 Uiso calc R 1 1 . .
    C C1 0.19263(10) 0.24133(9) 0.15200(8) 0.0434(3) Uani d . 1 1 . .
    H H1A 0.1927 0.3073 0.1341 0.052 Uiso calc R 1 1 . .
    H H1B 0.1812 0.2007 0.1009 0.052 Uiso calc R 1 1 . .
    C C2 0.30466(10) 0.21616(8) 0.22418(7) 0.0399(2) Uani d . 1 1 . .
    H H2 0.3234 0.2710 0.2640 0.048 Uiso calc R 1 1 . .
    C C3 0.26925(9) 0.13307(7) 0.27700(7) 0.0365(2) Uani d . 1 1 . .
    C C4 0.13143(10) 0.13071(8) 0.23768(7) 0.0369(2) Uani d . 1 1 . .
    C C5 -0.01552(11) 0.23600(10) 0.13839(9) 0.0523(3) Uani d . 1 1 . .
    H H5A -0.0279 0.3010 0.1194 0.078 Uiso calc R 1 1 . .
    H H5B -0.0689 0.2195 0.1702 0.078 Uiso calc R 1 1 . .
    H H5C -0.0286 0.1953 0.0880 0.078 Uiso calc R 1 1 . .
    C C6 0.41155(11) 0.19724(9) 0.19625(8) 0.0449(3) Uani d . 1 1 . .
    C C7 0.40481(14) 0.14455(11) 0.12339(10) 0.0597(4) Uani d . 1 1 . .
    H H7 0.3324 0.1218 0.0894 0.072 Uiso calc R 1 1 . .
    C C8 0.50454(17) 0.12346(14) 0.09794(12) 0.0758(5) Uani d . 1 1 . .
    H H8 0.4970 0.0891 0.0467 0.091 Uiso calc R 1 1 . .
    C C9 0.61114(15) 0.15324(14) 0.14808(13) 0.0746(5) Uani d . 1 1 . .
    H H9 0.6767 0.1379 0.1315 0.090 Uiso calc R 1 1 . .
    C C10 0.62429(12) 0.20652(11) 0.22432(11) 0.0603(4) Uani d . 1 1 . .
    C C11 0.73543(14) 0.23652(14) 0.27924(15) 0.0771(5) Uani d . 1 1 . .
    H H11 0.8019 0.2193 0.2646 0.093 Uiso calc R 1 1 . .
    C C12 0.74729(15) 0.28936(15) 0.35201(15) 0.0834(6) Uani d . 1 1 . .
    H H12 0.8212 0.3078 0.3870 0.100 Uiso calc R 1 1 . .
    C C13 0.65024(15) 0.31585(13) 0.37427(13) 0.0769(5) Uani d . 1 1 . .
    H H13 0.6588 0.3537 0.4237 0.092 Uiso calc R 1 1 . .
    C C14 0.54088(13) 0.28741(10) 0.32481(10) 0.0588(4) Uani d . 1 1 . .
    H H14 0.4766 0.3055 0.3419 0.071 Uiso calc R 1 1 . .
    C C15 0.52372(11) 0.23149(9) 0.24881(9) 0.0480(3) Uani d . 1 1 . .
    C C16 0.30264(10) 0.16184(8) 0.37488(7) 0.0397(2) Uani d . 1 1 . .
    C C17 0.32705(10) 0.08631(9) 0.44286(7) 0.0412(3) Uani d . 1 1 . .
    C C18 0.35333(11) 0.11383(10) 0.53084(8) 0.0496(3) Uani d . 1 1 . .
    H H18 0.3584 0.1781 0.5453 0.060 Uiso calc R 1 1 . .
    C C19 0.37171(13) 0.04706(12) 0.59598(9) 0.0601(4) Uani d . 1 1 . .
    H H19 0.3896 0.0658 0.6545 0.072 Uiso calc R 1 1 . .
    C C20 0.36361(13) -0.04786(12) 0.57435(10) 0.0643(4) Uani d . 1 1 . .
    H H20 0.3742 -0.0934 0.6184 0.077 Uiso calc R 1 1 . .
    C C21 0.34002(13) -0.07620(10) 0.48835(10) 0.0574(3) Uani d . 1 1 . .
    H H21 0.3363 -0.1407 0.4749 0.069 Uiso calc R 1 1 . .
    C C22 0.32156(10) -0.00945(9) 0.42105(8) 0.0445(3) Uani d . 1 1 . .
    C C23 0.29843(12) -0.03946(8) 0.32751(9) 0.0494(3) Uani d . 1 1 . .
    H H23A 0.2166 -0.0560 0.3029 0.059 Uiso calc R 1 1 . .
    H H23B 0.3442 -0.0958 0.3256 0.059 Uiso calc R 1 1 . .
    C C24 0.32839(11) 0.03774(8) 0.27179(8) 0.0433(3) Uani d . 1 1 . .
    H H24A 0.3053 0.0168 0.2109 0.052 Uiso calc R 1 1 . .
    H H24B 0.4124 0.0469 0.2907 0.052 Uiso calc R 1 1 . .
    C C25 0.06134(10) 0.10957(8) 0.29967(7) 0.0388(2) Uani d . 1 1 . .
    C C26 0.05570(11) 0.15438(9) 0.37485(8) 0.0462(3) Uani d . 1 1 . .
    H H26 0.0992 0.2090 0.3950 0.055 Uiso calc R 1 1 . .
    C C27 -0.01597(13) 0.11681(11) 0.42021(9) 0.0578(4) Uani d . 1 1 . .
    H H27 -0.0198 0.1463 0.4715 0.069 Uiso calc R 1 1 . .
    C C28 -0.08122(13) 0.03680(13) 0.39040(10) 0.0634(4) Uani d . 1 1 . .
    H H28 -0.1276 0.0121 0.4224 0.076 Uiso calc R 1 1 . .
    C C29 -0.07937(12) -0.00782(11) 0.31387(9) 0.0574(3) Uani d . 1 1 . .
    H H29 -0.1248 -0.0614 0.2929 0.069 Uiso calc R 1 1 . .
    C C30 -0.00761(10) 0.03006(8) 0.26956(8) 0.0435(3) Uani d . 1 1 . .
    C C31 0.08823(10) 0.05013(8) 0.16833(8) 0.0420(3) Uani d . 1 1 . .
    C C32 -0.05995(13) -0.07827(10) 0.13719(10) 0.0569(3) Uani d . 1 1 . .
    H H32A -0.0609 -0.1330 0.1740 0.068 Uiso calc R 1 1 . .
    H H32B -0.0230 -0.0974 0.0936 0.068 Uiso calc R 1 1 . .
    C C33 -0.18359(13) -0.04818(11) 0.09099(10) 0.0604(4) Uani d . 1 1 . .
    H H33A -0.2245 -0.1003 0.0547 0.072 Uiso calc R 1 1 . .
    H H33B -0.2227 -0.0349 0.1347 0.072 Uiso calc R 1 1 . .
loop_
    _atom_site_aniso_label
    _atom_site_aniso_U_11
    _atom_site_aniso_U_22
    _atom_site_aniso_U_33
    _atom_site_aniso_U_12
    _atom_site_aniso_U_13
    _atom_site_aniso_U_23
    N1 0.0400(5) 0.0397(5) 0.0409(5) 0.0025(4) 0.0125(4) 0.0074(4)
    N2 0.0489(6) 0.0408(5) 0.0435(5) -0.0068(4) 0.0073(4) -0.0023(4)
    O1 0.0814(7) 0.0387(5) 0.0462(5) -0.0043(4) 0.0181(5) -0.0082(4)
    O2 0.0625(6) 0.0640(6) 0.0414(5) -0.0040(4) 0.0178(4) -0.0132(4)
    O3 0.0724(7) 0.0672(6) 0.0546(6) 0.0100(5) 0.0171(5) 0.0018(5)
    C1 0.0446(6) 0.0444(6) 0.0425(6) 0.0008(5) 0.0152(5) 0.0075(5)
    C2 0.0406(6) 0.0385(6) 0.0409(6) -0.0016(4) 0.0131(5) 0.0007(4)
    C3 0.0405(6) 0.0340(5) 0.0346(5) 0.0005(4) 0.0106(4) -0.0017(4)
    C4 0.0413(6) 0.0353(5) 0.0341(5) -0.0008(4) 0.0113(4) 0.0003(4)
    C5 0.0432(7) 0.0575(8) 0.0532(7) 0.0032(5) 0.0103(5) 0.0145(6)
    C6 0.0449(6) 0.0457(6) 0.0461(6) 0.0018(5) 0.0170(5) 0.0061(5)
    C7 0.0603(8) 0.0694(9) 0.0528(7) 0.0048(7) 0.0223(6) -0.0030(6)
    C8 0.0860(12) 0.0850(12) 0.0696(10) 0.0159(9) 0.0435(9) -0.0009(9)
    C9 0.0644(10) 0.0850(11) 0.0888(12) 0.0199(8) 0.0447(9) 0.0227(10)
    C10 0.0489(7) 0.0606(8) 0.0762(10) 0.0076(6) 0.0264(7) 0.0291(7)
    C11 0.0430(8) 0.0840(12) 0.1049(14) 0.0056(7) 0.0236(8) 0.0441(11)
    C12 0.0495(9) 0.0860(13) 0.1007(15) -0.0155(8) 0.0022(9) 0.0262(11)
    C13 0.0629(10) 0.0701(10) 0.0830(11) -0.0189(8) 0.0007(8) 0.0044(9)
    C14 0.0500(7) 0.0546(8) 0.0660(9) -0.0086(6) 0.0090(6) 0.0026(6)
    C15 0.0430(6) 0.0447(6) 0.0568(7) 0.0013(5) 0.0159(5) 0.0167(5)
    C16 0.0415(6) 0.0378(6) 0.0387(5) -0.0004(4) 0.0104(4) -0.0034(4)
    C17 0.0386(6) 0.0454(6) 0.0377(5) 0.0024(5) 0.0088(4) 0.0012(5)
    C18 0.0482(7) 0.0594(8) 0.0405(6) 0.0038(6) 0.0125(5) -0.0024(5)
    C19 0.0564(8) 0.0838(11) 0.0390(6) 0.0105(7) 0.0133(6) 0.0085(6)
    C20 0.0606(9) 0.0761(10) 0.0555(8) 0.0123(7) 0.0167(7) 0.0265(7)
    C21 0.0583(8) 0.0502(7) 0.0614(8) 0.0060(6) 0.0149(6) 0.0141(6)
    C22 0.0409(6) 0.0430(6) 0.0469(6) 0.0035(5) 0.0093(5) 0.0056(5)
    C23 0.0580(7) 0.0339(6) 0.0504(7) 0.0049(5) 0.0080(6) -0.0015(5)
    C24 0.0481(6) 0.0388(6) 0.0409(6) 0.0058(5) 0.0104(5) -0.0050(4)
    C25 0.0412(6) 0.0378(5) 0.0373(5) 0.0030(4) 0.0119(4) 0.0058(4)
    C26 0.0499(7) 0.0474(6) 0.0417(6) 0.0076(5) 0.0147(5) 0.0030(5)
    C27 0.0603(8) 0.0749(10) 0.0432(7) 0.0141(7) 0.0234(6) 0.0107(6)
    C28 0.0541(8) 0.0854(11) 0.0550(8) 0.0013(7) 0.0229(6) 0.0247(7)
    C29 0.0529(7) 0.0608(8) 0.0564(8) -0.0097(6) 0.0134(6) 0.0168(6)
    C30 0.0434(6) 0.0431(6) 0.0414(6) -0.0001(5) 0.0092(5) 0.0085(5)
    C31 0.0429(6) 0.0414(6) 0.0386(6) -0.0001(5) 0.0079(5) -0.0026(4)
    C32 0.0621(8) 0.0406(7) 0.0592(8) -0.0100(6) 0.0053(6) -0.0056(6)
    C33 0.0583(8) 0.0640(9) 0.0517(7) -0.0152(6) 0.0063(6) -0.0021(6)
_geom_special_details
;
 All esds (except the esd in the dihedral angle between two l.s. planes)
 are estimated using the full covariance matrix.  The cell esds are taken
 into account individually in the estimation of esds in distances, angles
 and torsion angles; correlations between esds in cell parameters are only
 used when they are defined by crystal symmetry.  An approximate (isotropic)
 treatment of cell esds is used for estimating esds involving l.s. planes.
;
loop_
    _geom_bond_atom_site_label_1
    _geom_bond_atom_site_label_2
    _geom_bond_site_symmetry_2
    _geom_bond_distance
    _geom_bond_publ_flag
    N1 C5 . 1.4545(16) ?
    N1 C1 . 1.4582(15) ?
    N1 C4 . 1.4681(14) ?
    N2 C31 . 1.3522(16) ?
    N2 C30 . 1.3996(16) ?
    N2 C32 . 1.4508(16) ?
    O1 C16 . 1.2091(14) ?
    O2 C31 . 1.2154(15) ?
    O3 C33 . 1.3979(18) ?
    O3 H3 . 0.8200 ?
    C1 C2 . 1.5222(16) ?
    C1 H1A . 0.9700 ?
    C1 H1B . 0.9700 ?
    C2 C6 . 1.5069(17) ?
    C2 C3 . 1.5729(15) ?
    C2 H2 . 0.9800 ?
    C3 C24 . 1.5308(15) ?
    C3 C16 . 1.5423(15) ?
    C3 C4 . 1.5828(16) ?
    C4 C25 . 1.5118(15) ?
    C4 C31 . 1.5572(15) ?
    C5 H5A . 0.9600 ?
    C5 H5B . 0.9600 ?
    C5 H5C . 0.9600 ?
    C6 C7 . 1.3593(19) ?
    C6 C15 . 1.4361(18) ?
    C7 C8 . 1.410(2) ?
    C7 H7 . 0.9300 ?
    C8 C9 . 1.353(3) ?
    C8 H8 . 0.9300 ?
    C9 C10 . 1.395(3) ?
    C9 H9 . 0.9300 ?
    C10 C11 . 1.420(2) ?
    C10 C15 . 1.4236(19) ?
    C11 C12 . 1.348(3) ?
    C11 H11 . 0.9300 ?
    C12 C13 . 1.371(3) ?
    C12 H12 . 0.9300 ?
    C13 C14 . 1.370(2) ?
    C13 H13 . 0.9300 ?
    C14 C15 . 1.406(2) ?
    C14 H14 . 0.9300 ?
    C16 C17 . 1.4812(16) ?
    C17 C22 . 1.3865(17) ?
    C17 C18 . 1.3957(16) ?
    C18 C19 . 1.3669(19) ?
    C18 H18 . 0.9300 ?
    C19 C20 . 1.374(2) ?
    C19 H19 . 0.9300 ?
    C20 C21 . 1.372(2) ?
    C20 H20 . 0.9300 ?
    C21 C22 . 1.3914(18) ?
    C21 H21 . 0.9300 ?
    C22 C23 . 1.4926(18) ?
    C23 C24 . 1.5142(18) ?
    C23 H23A . 0.9700 ?
    C23 H23B . 0.9700 ?
    C24 H24A . 0.9700 ?
    C24 H24B . 0.9700 ?
    C25 C26 . 1.3743(17) ?
    C25 C30 . 1.3868(17) ?
    C26 C27 . 1.3876(19) ?
    C26 H26 . 0.9300 ?
    C27 C28 . 1.370(2) ?
    C27 H27 . 0.9300 ?
    C28 C29 . 1.378(2) ?
    C28 H28 . 0.9300 ?
    C29 C30 . 1.3784(18) ?
    C29 H29 . 0.9300 ?
    C32 C33 . 1.504(2) ?
    C32 H32A . 0.9700 ?
    C32 H32B . 0.9700 ?
    C33 H33A . 0.9700 ?
    C33 H33B . 0.9700 ?
loop_
    _geom_angle_atom_site_label_1
    _geom_angle_atom_site_label_2
    _geom_angle_atom_site_label_3
    _geom_angle_site_symmetry_1
    _geom_angle_site_symmetry_3
    _geom_angle
    _geom_angle_publ_flag
    C5 N1 C1 . . 114.25(9) ?
    C5 N1 C4 . . 115.50(9) ?
    C1 N1 C4 . . 105.70(9) ?
    C31 N2 C30 . . 111.13(10) ?
    C31 N2 C32 . . 124.16(11) ?
    C30 N2 C32 . . 124.42(11) ?
    C33 O3 H3 . . 109.5 ?
    N1 C1 C2 . . 102.12(9) ?
    N1 C1 H1A . . 111.3 ?
    C2 C1 H1A . . 111.3 ?
    N1 C1 H1B . . 111.3 ?
    C2 C1 H1B . . 111.3 ?
    H1A C1 H1B . . 109.2 ?
    C6 C2 C1 . . 117.06(10) ?
    C6 C2 C3 . . 114.98(9) ?
    C1 C2 C3 . . 104.82(9) ?
    C6 C2 H2 . . 106.4 ?
    C1 C2 H2 . . 106.4 ?
    C3 C2 H2 . . 106.4 ?
    C24 C3 C16 . . 107.63(9) ?
    C24 C3 C2 . . 114.47(9) ?
    C16 C3 C2 . . 108.55(9) ?
    C24 C3 C4 . . 114.06(9) ?
    C16 C3 C4 . . 108.89(9) ?
    C2 C3 C4 . . 103.02(8) ?
    N1 C4 C25 . . 112.58(9) ?
    N1 C4 C31 . . 110.16(9) ?
    C25 C4 C31 . . 100.96(9) ?
    N1 C4 C3 . . 103.03(8) ?
    C25 C4 C3 . . 118.06(9) ?
    C31 C4 C3 . . 112.22(9) ?
    N1 C5 H5A . . 109.5 ?
    N1 C5 H5B . . 109.5 ?
    H5A C5 H5B . . 109.5 ?
    N1 C5 H5C . . 109.5 ?
    H5A C5 H5C . . 109.5 ?
    H5B C5 H5C . . 109.5 ?
    C7 C6 C15 . . 118.79(12) ?
    C7 C6 C2 . . 121.02(12) ?
    C15 C6 C2 . . 120.13(11) ?
    C6 C7 C8 . . 121.79(15) ?
    C6 C7 H7 . . 119.1 ?
    C8 C7 H7 . . 119.1 ?
    C9 C8 C7 . . 120.01(16) ?
    C9 C8 H8 . . 120.0 ?
    C7 C8 H8 . . 120.0 ?
    C8 C9 C10 . . 121.04(14) ?
    C8 C9 H9 . . 119.5 ?
    C10 C9 H9 . . 119.5 ?
    C9 C10 C11 . . 122.12(15) ?
    C9 C10 C15 . . 119.47(14) ?
    C11 C10 C15 . . 118.41(17) ?
    C12 C11 C10 . . 121.79(16) ?
    C12 C11 H11 . . 119.1 ?
    C10 C11 H11 . . 119.1 ?
    C11 C12 C13 . . 119.87(16) ?
    C11 C12 H12 . . 120.1 ?
    C13 C12 H12 . . 120.1 ?
    C12 C13 C14 . . 120.98(19) ?
    C12 C13 H13 . . 119.5 ?
    C14 C13 H13 . . 119.5 ?
    C13 C14 C15 . . 121.44(16) ?
    C13 C14 H14 . . 119.3 ?
    C15 C14 H14 . . 119.3 ?
    C14 C15 C10 . . 117.47(13) ?
    C14 C15 C6 . . 123.69(12) ?
    C10 C15 C6 . . 118.82(13) ?
    O1 C16 C17 . . 120.16(10) ?
    O1 C16 C3 . . 120.81(10) ?
    C17 C16 C3 . . 119.02(9) ?
    C22 C17 C18 . . 120.00(11) ?
    C22 C17 C16 . . 121.90(10) ?
    C18 C17 C16 . . 118.09(11) ?
    C19 C18 C17 . . 120.55(13) ?
    C19 C18 H18 . . 119.7 ?
    C17 C18 H18 . . 119.7 ?
    C18 C19 C20 . . 119.55(13) ?
    C18 C19 H19 . . 120.2 ?
    C20 C19 H19 . . 120.2 ?
    C21 C20 C19 . . 120.66(13) ?
    C21 C20 H20 . . 119.7 ?
    C19 C20 H20 . . 119.7 ?
    C20 C21 C22 . . 120.73(14) ?
    C20 C21 H21 . . 119.6 ?
    C22 C21 H21 . . 119.6 ?
    C17 C22 C21 . . 118.48(12) ?
    C17 C22 C23 . . 120.34(11) ?
    C21 C22 C23 . . 121.17(12) ?
    C22 C23 C24 . . 112.28(10) ?
    C22 C23 H23A . . 109.1 ?
    C24 C23 H23A . . 109.1 ?
    C22 C23 H23B . . 109.1 ?
    C24 C23 H23B . . 109.1 ?
    H23A C23 H23B . . 107.9 ?
    C23 C24 C3 . . 113.42(10) ?
    C23 C24 H24A . . 108.9 ?
    C3 C24 H24A . . 108.9 ?
    C23 C24 H24B . . 108.9 ?
    C3 C24 H24B . . 108.9 ?
    H24A C24 H24B . . 107.7 ?
    C26 C25 C30 . . 119.19(11) ?
    C26 C25 C4 . . 131.81(11) ?
    C30 C25 C4 . . 109.00(10) ?
    C25 C26 C27 . . 118.99(13) ?
    C25 C26 H26 . . 120.5 ?
    C27 C26 H26 . . 120.5 ?
    C28 C27 C26 . . 120.81(13) ?
    C28 C27 H27 . . 119.6 ?
    C26 C27 H27 . . 119.6 ?
    C27 C28 C29 . . 121.20(13) ?
    C27 C28 H28 . . 119.4 ?
    C29 C28 H28 . . 119.4 ?
    C30 C29 C28 . . 117.41(13) ?
    C30 C29 H29 . . 121.3 ?
    C28 C29 H29 . . 121.3 ?
    C29 C30 C25 . . 122.36(12) ?
    C29 C30 N2 . . 127.39(12) ?
    C25 C30 N2 . . 110.25(10) ?
    O2 C31 N2 . . 125.07(11) ?
    O2 C31 C4 . . 126.21(11) ?
    N2 C31 C4 . . 108.64(10) ?
    N2 C32 C33 . . 112.50(12) ?
    N2 C32 H32A . . 109.1 ?
    C33 C32 H32A . . 109.1 ?
    N2 C32 H32B . . 109.1 ?
    C33 C32 H32B . . 109.1 ?
    H32A C32 H32B . . 107.8 ?
    O3 C33 C32 . . 113.01(12) ?
    O3 C33 H33A . . 109.0 ?
    C32 C33 H33A . . 109.0 ?
    O3 C33 H33B . . 109.0 ?
    C32 C33 H33B . . 109.0 ?
    H33A C33 H33B . . 107.8 ?
loop_
    _geom_torsion_atom_site_label_1
    _geom_torsion_atom_site_label_2
    _geom_torsion_atom_site_label_3
    _geom_torsion_atom_site_label_4
    _geom_torsion_site_symmetry_1
    _geom_torsion_site_symmetry_2
    _geom_torsion_site_symmetry_3
    _geom_torsion_site_symmetry_4
    _geom_torsion
    _geom_torsion_publ_flag
    C5 N1 C1 C2 . . . . -175.59(10) ?
    C4 N1 C1 C2 . . . . -47.49(11) ?
    N1 C1 C2 C6 . . . . 162.32(10) ?
    N1 C1 C2 C3 . . . . 33.58(11) ?
    C6 C2 C3 C24 . . . . -14.77(14) ?
    C1 C2 C3 C24 . . . . 115.21(10) ?
    C6 C2 C3 C16 . . . . 105.48(11) ?
    C1 C2 C3 C16 . . . . -124.54(10) ?
    C6 C2 C3 C4 . . . . -139.17(10) ?
    C1 C2 C3 C4 . . . . -9.19(11) ?
    C5 N1 C4 C25 . . . . -63.23(13) ?
    C1 N1 C4 C25 . . . . 169.41(9) ?
    C5 N1 C4 C31 . . . . 48.61(13) ?
    C1 N1 C4 C31 . . . . -78.75(11) ?
    C5 N1 C4 C3 . . . . 168.51(10) ?
    C1 N1 C4 C3 . . . . 41.16(10) ?
    C24 C3 C4 N1 . . . . -142.90(9) ?
    C16 C3 C4 N1 . . . . 96.87(10) ?
    C2 C3 C4 N1 . . . . -18.23(10) ?
    C24 C3 C4 C25 . . . . 92.34(12) ?
    C16 C3 C4 C25 . . . . -27.88(13) ?
    C2 C3 C4 C25 . . . . -142.98(9) ?
    C24 C3 C4 C31 . . . . -24.43(13) ?
    C16 C3 C4 C31 . . . . -144.66(9) ?
    C2 C3 C4 C31 . . . . 100.24(10) ?
    C1 C2 C6 C7 . . . . -42.55(17) ?
    C3 C2 C6 C7 . . . . 81.16(15) ?
    C1 C2 C6 C15 . . . . 140.16(12) ?
    C3 C2 C6 C15 . . . . -96.14(13) ?
    C15 C6 C7 C8 . . . . -0.5(2) ?
    C2 C6 C7 C8 . . . . -177.84(14) ?
    C6 C7 C8 C9 . . . . 2.2(3) ?
    C7 C8 C9 C10 . . . . -1.3(3) ?
    C8 C9 C10 C11 . . . . 178.36(16) ?
    C8 C9 C10 C15 . . . . -1.2(2) ?
    C9 C10 C11 C12 . . . . 178.86(16) ?
    C15 C10 C11 C12 . . . . -1.6(2) ?
    C10 C11 C12 C13 . . . . -0.3(3) ?
    C11 C12 C13 C14 . . . . 1.7(3) ?
    C12 C13 C14 C15 . . . . -1.1(3) ?
    C13 C14 C15 C10 . . . . -0.9(2) ?
    C13 C14 C15 C6 . . . . 177.94(14) ?
    C9 C10 C15 C14 . . . . -178.30(13) ?
    C11 C10 C15 C14 . . . . 2.11(19) ?
    C9 C10 C15 C6 . . . . 2.82(19) ?
    C11 C10 C15 C6 . . . . -176.76(12) ?
    C7 C6 C15 C14 . . . . 179.24(13) ?
    C2 C6 C15 C14 . . . . -3.40(18) ?
    C7 C6 C15 C10 . . . . -1.96(18) ?
    C2 C6 C15 C10 . . . . 175.39(11) ?
    C24 C3 C16 O1 . . . . 151.83(12) ?
    C2 C3 C16 O1 . . . . 27.41(15) ?
    C4 C3 C16 O1 . . . . -84.06(13) ?
    C24 C3 C16 C17 . . . . -29.45(13) ?
    C2 C3 C16 C17 . . . . -153.87(10) ?
    C4 C3 C16 C17 . . . . 94.66(11) ?
    O1 C16 C17 C22 . . . . 179.21(12) ?
    C3 C16 C17 C22 . . . . 0.48(16) ?
    O1 C16 C17 C18 . . . . 0.81(17) ?
    C3 C16 C17 C18 . . . . -177.92(10) ?
    C22 C17 C18 C19 . . . . -1.21(19) ?
    C16 C17 C18 C19 . . . . 177.22(12) ?
    C17 C18 C19 C20 . . . . -0.3(2) ?
    C18 C19 C20 C21 . . . . 1.6(2) ?
    C19 C20 C21 C22 . . . . -1.3(2) ?
    C18 C17 C22 C21 . . . . 1.49(18) ?
    C16 C17 C22 C21 . . . . -176.88(11) ?
    C18 C17 C22 C23 . . . . -177.44(11) ?
    C16 C17 C22 C23 . . . . 4.19(18) ?
    C20 C21 C22 C17 . . . . -0.3(2) ?
    C20 C21 C22 C23 . . . . 178.64(13) ?
    C17 C22 C23 C24 . . . . 21.81(17) ?
    C21 C22 C23 C24 . . . . -157.09(12) ?
    C22 C23 C24 C3 . . . . -53.54(14) ?
    C16 C3 C24 C23 . . . . 55.80(13) ?
    C2 C3 C24 C23 . . . . 176.56(10) ?
    C4 C3 C24 C23 . . . . -65.12(13) ?
    N1 C4 C25 C26 . . . . -61.43(16) ?
    C31 C4 C25 C26 . . . . -178.86(12) ?
    C3 C4 C25 C26 . . . . 58.47(16) ?
    N1 C4 C25 C30 . . . . 117.98(10) ?
    C31 C4 C25 C30 . . . . 0.55(11) ?
    C3 C4 C25 C30 . . . . -122.12(10) ?
    C30 C25 C26 C27 . . . . 2.18(17) ?
    C4 C25 C26 C27 . . . . -178.46(12) ?
    C25 C26 C27 C28 . . . . -0.6(2) ?
    C26 C27 C28 C29 . . . . -1.2(2) ?
    C27 C28 C29 C30 . . . . 1.3(2) ?
    C28 C29 C30 C25 . . . . 0.3(2) ?
    C28 C29 C30 N2 . . . . 179.84(13) ?
    C26 C25 C30 C29 . . . . -2.08(18) ?
    C4 C25 C30 C29 . . . . 178.42(11) ?
    C26 C25 C30 N2 . . . . 178.34(10) ?
    C4 C25 C30 N2 . . . . -1.16(13) ?
    C31 N2 C30 C29 . . . . -178.19(13) ?
    C32 N2 C30 C29 . . . . 7.8(2) ?
    C31 N2 C30 C25 . . . . 1.36(14) ?
    C32 N2 C30 C25 . . . . -172.66(11) ?
    C30 N2 C31 O2 . . . . -177.80(12) ?
    C32 N2 C31 O2 . . . . -3.8(2) ?
    C30 N2 C31 C4 . . . . -0.96(13) ?
    C32 N2 C31 C4 . . . . 173.07(11) ?
    N1 C4 C31 O2 . . . . 57.84(15) ?
    C25 C4 C31 O2 . . . . 177.03(12) ?
    C3 C4 C31 O2 . . . . -56.34(15) ?
    N1 C4 C31 N2 . . . . -118.95(10) ?
    C25 C4 C31 N2 . . . . 0.25(11) ?
    C3 C4 C31 N2 . . . . 126.88(10) ?
    C31 N2 C32 C33 . . . . -103.09(15) ?
    C30 N2 C32 C33 . . . . 70.17(16) ?
    N2 C32 C33 O3 . . . . 57.18(17) ?
loop_
    _geom_hbond_atom_site_label_D
    _geom_hbond_atom_site_label_H
    _geom_hbond_atom_site_label_A
    _geom_hbond_site_symmetry_A
    _geom_hbond_distance_DH
    _geom_hbond_distance_HA
    _geom_hbond_distance_DA
    _geom_hbond_angle_DHA
    C26 H26 O1 . 0.93 2.54 3.198(2) 128
    C24 H24A O2 . 0.97 2.42 3.098(2) 127
    C14 H14 O1 . 0.93 2.59 3.394(2) 145
    C2 H2 O1 . 0.98 2.21 2.764(2) 115
    C1 H1B O2 . 0.97 2.40 3.020(2) 121
    O3 H3 O2 3 0.82 2.03 2.8300(10)
                                  164
    C20 H20 Cg1 3_556 0.93 2.71 3.603(2) 161
data_global
_journal_date_recd_electronic     2012-02-13
_journal_date_accepted     2012-02-14
_journal_name_full     'Acta Crystallographica, Section E'
_journal_year     2012
_journal_volume     68
_journal_issue      3
_journal_page_first     o800
_journal_page_last     o801
_journal_paper_category     QO
_journal_paper_doi     10.1107/S1600536812006617
_journal_coeditor_code     BT5819
_publ_contact_author_name     'Dr S. Selvanayagam'
_publ_contact_author_address
;   Department of Physics
    Kalasalingam University
    Krishnankoil 626 190
    India
;
_publ_contact_author_email     's_selvanayagam@rediffmail.com'
_publ_contact_author_fax     91-4563-289322
_publ_contact_author_phone     91-4563-289042
_publ_section_title
;\
1-(2-Hydroxyethyl)-1'-methyl-4'-(naphthalen-1-yl)-1'',2'',3'',4''-\
tetrahydrodispiro[indoline-3,2'-pyrrolidine-3',2''-naphthalene]-2,1''-dione
;
loop_
    _publ_author_name
    _publ_author_address
    'S. Selvanayagam'
;     Department of Physics
      Kalasalingam University
      Krishnankoil 626 126
      India
;
    'B. Sridhar'
;     Laboratory of X-ray Crystallography
      Indian Institute of Chemical Technology
      Hyderabad 500 007
      India
;
    'P. Saravanan'
;     Department of Organic Chemistry
      University of Madras
      Guindy Campus
      Chennai 600 025
      India
;
    'R. Raghunathan'
;     Department of Organic Chemistry
      University of Madras
      Guindy Campus
      Chennai 600 025
      India
;
