# Supplementary material for: 1-(2-Hy­droxy­eth­yl)-1′-methyl-4′-(naph­thal­en-1-yl)-1′′,2′′,3′′,4′′-tetra­hydro­dispiro­[indoline-3,2′-pyrrolidine-3′,2′′-naphthalene]-2,1′′-dione
Source: Acta Crystallogr Sect E Struct Rep Online. 2012 Feb 24;68(Pt 3):o800–1. doi: 10.1107/S1600536812006617 (PMC3297867; doi:10.1107/S1600536812006617)
Supplement: Supplementary file 2 [file e-68-0o800-Isup2.hkl]

# 
# h,k,l, Fc-squared, Fo-squared, sigma(Fo-squared) and status flag 
# 
data_I
_shelx_title ' AL32m in P2(1)/c' 
_shelx_refln_list_code          4 
_shelx_F_calc_maximum      199.82 
_exptl_crystal_F_000      1064.00 
_reflns_d_resolution_high  0.7572 
 
loop_ 
 _symmetry_equiv_pos_as_xyz 
 'x, y, z' 
 '-x, y+1/2, -z+1/2' 
 '-x, -y, -z' 
 'x, -y-1/2, z-1/2' 
 
_cell_length_a    12.0236 
_cell_length_b    14.0538 
_cell_length_c    15.9499 
_cell_angle_alpha  90.000 
_cell_angle_beta  107.796 
_cell_angle_gamma  90.000 
 
_shelx_F_squared_multiplier     1.000 
 
loop_ 
 _refln_index_h 
 _refln_index_k 
 _refln_index_l 
 _refln_F_squared_calc 
 _refln_F_squared_meas 
 _refln_F_squared_sigma 
 _refln_observed_status 
   1   0   0     1367.11     1214.00     27.87 o 
   2   0   0        0.37        0.99      0.24 o 
   3   0   0    39926.17    42015.11    686.33 o 
   4   0   0     2061.08     2143.25     25.25 o 
   5   0   0     2121.75     2531.55     29.84 o 
   6   0   0     2324.61     2489.03     29.52 o 
   7   0   0      472.28      398.79      5.52 o 
   8   0   0       23.02       33.29      1.78 o 
   9   0   0       66.90       59.39      3.32 o 
  10   0   0      525.50      586.08     14.34 o 
  11   0   0      174.51      177.88      4.45 o 
  12   0   0       65.21       62.11      2.91 o 
  13   0   0        8.16       10.98      2.33 o 
  14   0   0        7.61       10.56      3.38 o 
   1   1   0     7969.07     8505.87     81.70 o 
   2   1   0     4105.20     4329.53     41.42 o 
   3   1   0      737.40      739.85      7.20 o 
   4   1   0     3054.21     3179.58     28.21 o 
   5   1   0      581.40      650.51      6.27 o 
   6   1   0      711.24      833.83      7.94 o 
   7   1   0        1.72        2.35      1.16 o 
   8   1   0       74.19       61.98      1.39 o 
   9   1   0     2423.58     2434.96     24.29 o 
  10   1   0      143.39      138.70      2.67 o 
  11   1   0        0.04       -0.78      0.87 o 
  12   1   0       58.47       55.68      1.92 o 
  13   1   0       41.82       48.32      2.13 o 
  14   1   0       28.06       44.48      3.42 o 
   0   2   0      864.52      844.84     14.16 o 
   1   2   0    15629.08    15886.82    196.04 o 
   2   2   0      511.98      550.71      5.12 o 
   3   2   0     1128.19     1217.88     11.97 o 
   4   2   0     3067.54     3185.33     30.70 o 
   5   2   0       47.56       50.31      1.28 o 
   6   2   0      742.08      816.24      8.52 o 
   7   2   0      604.59      646.80      7.09 o 
   8   2   0       88.73       83.75      1.57 o 
   9   2   0      259.09      282.06      3.93 o 
  10   2   0       11.53       10.97      1.08 o 
  11   2   0        9.91       12.53      1.13 o 
  12   2   0      133.64      127.72      3.09 o 
  13   2   0       19.39       17.64      1.60 o 
  14   2   0       40.19       50.39      2.91 o 
   1   3   0     1190.69     1234.89     12.00 o 
   2   3   0      381.06      366.07      3.28 o 
   3   3   0     2811.03     2978.49     24.68 o 
   4   3   0      107.75      113.31      1.48 o 
   5   3   0     1378.21     1504.49     13.73 o 
   6   3   0       36.32       27.70      0.88 o 
   7   3   0      171.06      152.45      2.52 o 
   8   3   0       32.21       33.88      1.31 o 
   9   3   0     1054.31     1028.72     10.09 o 
  10   3   0      136.17      128.06      3.49 o 
  11   3   0      164.65      154.47      3.20 o 
  12   3   0       12.79       13.12      1.38 o 
  13   3   0        0.06        1.38      1.22 o 
  14   3   0       46.82       53.71      4.70 o 
   0   4   0    13883.52    14290.53    201.54 o 
   1   4   0     2427.86     2422.63     20.10 o 
   2   4   0     1280.57     1320.71     11.15 o 
   3   4   0       66.36       56.21      0.81 o 
   4   4   0      584.28      608.20      5.42 o 
   5   4   0      111.11      117.69      1.65 o 
   6   4   0      276.69      307.69      3.44 o 
   7   4   0      143.17      145.02      2.32 o 
   8   4   0       62.32       57.23      1.74 o 
   9   4   0      603.57      579.62      6.74 o 
  10   4   0      640.17      609.27      7.21 o 
  11   4   0      344.12      334.18      5.21 o 
  12   4   0       26.39       29.17      1.71 o 
  13   4   0       53.55       55.20      2.29 o 
  14   4   0       34.80       42.37      3.24 o 
   1   5   0        3.09        1.00      0.20 o 
   2   5   0      337.60      316.89      3.16 o 
   3   5   0      522.06      526.20      5.06 o 
   4   5   0       32.89       24.93      0.62 o 
   5   5   0     1645.17     1794.59     16.36 o 
   6   5   0        3.97        4.96      0.88 o 
   7   5   0       46.78       46.44      2.14 o 
   8   5   0      358.64      346.08      4.03 o 
   9   5   0      378.55      357.28      4.75 o 
  10   5   0       23.77       23.58      1.33 o 
  11   5   0       10.78       11.41      1.26 o 
  12   5   0        2.54        3.33      1.13 o 
  13   5   0       15.76       12.09      1.89 o 
  14   5   0        6.91        7.76      1.83 o 
   0   6   0      331.04      395.94      6.83 o 
   1   6   0       64.06       75.25      1.01 o 
   2   6   0      312.90      319.65      3.28 o 
   3   6   0       97.19      115.26      1.53 o 
   4   6   0       90.35       64.91      1.04 o 
   5   6   0      511.72      558.41      5.62 o 
   6   6   0       80.74       74.10      1.51 o 
   7   6   0      202.94      193.01      4.82 o 
   8   6   0       33.24       26.73      1.17 o 
   9   6   0       10.19       11.59      1.04 o 
  10   6   0       69.94       77.36      2.81 o 
  11   6   0       10.64       10.24      1.58 o 
  12   6   0        0.03        0.56      1.15 o 
  13   6   0       38.68       32.69      2.00 o 
  14   6   0       12.58       18.16      3.80 o 
   1   7   0     1416.50     1621.54     14.65 o 
   2   7   0      114.17       93.45      1.21 o 
   3   7   0      245.75      213.56      2.28 o 
   4   7   0      310.84      375.53      3.69 o 
   5   7   0      241.78      246.77      4.34 o 
   6   7   0      149.34      145.12      3.06 o 
   7   7   0      151.18      157.57      2.45 o 
   8   7   0        8.68       11.14      1.18 o 
   9   7   0       12.17       16.96      1.26 o 
  10   7   0       26.71       29.06      1.42 o 
  11   7   0        1.63        2.86      1.24 o 
  12   7   0        1.46        0.84      1.27 o 
  13   7   0       50.48       58.51      3.72 o 
   0   8   0      944.16      993.53     12.23 o 
   1   8   0      734.10      810.87      7.14 o 
   2   8   0      165.29      166.97      1.88 o 
   3   8   0       55.83       49.69      1.32 o 
   4   8   0     1715.56     1835.91     15.63 o 
   5   8   0       38.34       38.30      1.56 o 
   6   8   0      145.09      150.03      2.67 o 
   7   8   0      307.97      295.83      4.82 o 
   8   8   0       63.56       54.08      1.82 o 
   9   8   0        8.08        8.73      1.07 o 
  10   8   0       36.20       34.99      1.67 o 
  11   8   0        0.91       -0.44      0.95 o 
  12   8   0        0.49       -0.03      1.31 o 
  13   8   0        0.37        1.56      1.50 o 
   1   9   0      520.64      516.41      5.69 o 
   2   9   0        6.61        7.17      0.55 o 
   3   9   0        0.61        1.57      0.47 o 
   4   9   0       64.65       59.60      1.22 o 
   5   9   0      263.08      255.82      3.44 o 
   6   9   0       81.58       64.95      2.23 o 
   7   9   0       84.78       78.74      2.06 o 
   8   9   0       47.16       40.50      1.58 o 
   9   9   0       32.07       29.64      1.57 o 
  10   9   0        5.13        5.41      1.19 o 
  11   9   0        4.52        5.14      1.20 o 
  12   9   0       16.05       16.93      1.84 o 
  13   9   0       32.38       36.08      2.73 o 
   0  10   0      755.05      687.70     10.48 o 
   1  10   0       20.85       20.43      0.94 o 
   2  10   0      491.21      506.28      6.26 o 
   3  10   0       73.50       74.24      1.59 o 
   4  10   0       69.64       60.05      1.81 o 
   5  10   0       45.19       40.01      1.34 o 
   6  10   0        5.29        2.67      0.85 o 
   7  10   0        8.42       10.28      1.11 o 
   8  10   0        2.56       -0.32      0.94 o 
   9  10   0       51.63       53.62      2.83 o 
  10  10   0       74.73       81.21      2.51 o 
  11  10   0       25.02       24.91      1.67 o 
  12  10   0       24.69       29.06      2.14 o 
   1  11   0      132.29      130.62      2.26 o 
   2  11   0       10.41       10.65      0.83 o 
   3  11   0       64.22       66.86      1.67 o 
   4  11   0        7.55        7.24      0.85 o 
   5  11   0       58.14       69.58      1.91 o 
   6  11   0        1.13       -0.02      0.99 o 
   7  11   0      165.44      167.20      5.67 o 
   8  11   0       15.31       15.29      1.46 o 
   9  11   0       41.68       44.17      3.00 o 
  10  11   0        2.58        3.74      1.28 o 
  11  11   0       30.04       34.59      2.51 o 
  12  11   0        0.74        0.84      1.74 o 
   0  12   0      535.44      563.24      9.18 o 
   1  12   0        8.99        8.77      0.83 o 
   2  12   0        0.52       -0.21      0.61 o 
   3  12   0      235.13      235.84      3.77 o 
   4  12   0      110.87      113.93      2.48 o 
   5  12   0        4.66        2.94      1.06 o 
   6  12   0       62.87       57.23      2.10 o 
   7  12   0        6.26        1.90      1.15 o 
   8  12   0      120.50      121.45      3.22 o 
   9  12   0        2.62        2.05      1.22 o 
  10  12   0        1.56       -0.21      1.27 o 
  11  12   0       29.01       26.22      2.00 o 
   1  13   0       15.29       13.52      0.94 o 
   2  13   0       90.85       95.69      2.05 o 
   3  13   0       19.16       20.47      1.24 o 
   4  13   0        0.33        2.22      1.02 o 
   5  13   0        5.50        2.17      1.15 o 
   6  13   0       10.68       10.13      1.31 o 
   7  13   0       68.99       64.39      2.35 o 
   8  13   0       21.95       21.39      1.74 o 
   9  13   0        0.17        1.69      1.34 o 
  10  13   0        6.19        8.21      1.53 o 
   0  14   0        4.32        4.29      1.71 o 
   1  14   0       12.68       14.70      1.04 o 
   2  14   0       51.70       51.60      1.63 o 
   3  14   0        0.88        0.16      1.02 o 
   4  14   0        0.01       -0.99      0.99 o 
   5  14   0        6.40        4.04      1.20 o 
   6  14   0       59.46       62.12      3.41 o 
   7  14   0       15.36       14.34      1.52 o 
   8  14   0       13.06       14.33      1.67 o 
   9  14   0        0.04        0.78      1.28 o 
   1  15   0       25.95       26.74      1.30 o 
   2  15   0        2.41        2.16      1.01 o 
   3  15   0        0.99        1.38      1.15 o 
   4  15   0       52.78       49.89      2.16 o 
   5  15   0       14.69       13.58      1.57 o 
   6  15   0        3.43        6.15      1.58 o 
   7  15   0        0.10       -0.10      1.24 o 
   8  15   0       17.99       21.28      1.95 o 
   0  16   0       19.80       24.20      1.92 o 
   1  16   0        1.37        0.81      0.87 o 
   2  16   0        0.25        0.63      1.15 o 
   3  16   0        8.42        9.37      1.40 o 
   4  16   0        0.00        1.75      1.28 o 
   5  16   0       23.14       22.46      1.79 o 
   6  16   0        0.01       -0.37      1.69 o 
   7  16   0        0.55        0.42      1.61 o 
   1  17   0        0.31        0.61      1.11 o 
   2  17   0        0.01        1.17      1.24 o 
   3  17   0        7.30        8.07      1.50 o 
   4  17   0       58.67       65.76      2.69 o 
   5  17   0       18.34       22.15      2.00 o 
   0  18   0        0.25        4.22      3.38 o 
   1  18   0       11.23       11.12      1.56 o 
   2  18   0       26.00       27.19      2.69 o 
   3  18   0        0.51        1.90      1.79 o 
 -15   1   1        5.43        2.96      3.38 o 
 -14   1   1       59.58       65.20      2.94 o 
 -13   1   1        9.09       13.32      1.79 o 
 -12   1   1       52.32       52.25      2.04 o 
 -11   1   1        2.25        3.94      0.99 o 
 -10   1   1     1001.62      986.28     12.59 o 
  -9   1   1      266.54      282.81      3.90 o 
  -8   1   1       81.51       79.91      1.48 o 
  -7   1   1      401.96      440.20      4.21 o 
  -6   1   1     4959.72     5530.97     45.61 o 
  -5   1   1      787.28      805.50      7.00 o 
  -4   1   1     6449.41     7069.10     58.05 o 
  -3   1   1    30676.96    32264.65    282.21 o 
  -2   1   1       34.28       12.48      0.73 o 
  -1   1   1    15679.90    15729.21    270.54 o 
   0   1   1     1066.31      927.31      8.24 o 
   1   1   1      451.49      464.28      3.97 o 
   2   1   1     1990.71     2180.50     18.06 o 
   3   1   1    14844.47    16360.14    133.84 o 
   4   1   1      386.28      424.39      3.87 o 
   5   1   1     1299.90     1407.97     12.00 o 
   6   1   1      946.78      998.68      8.76 o 
   7   1   1       45.48       44.93      1.11 o 
   8   1   1        3.82        4.12      0.64 o 
   9   1   1        1.63        1.04      1.16 o 
  10   1   1       19.46       21.06      1.26 o 
  11   1   1        9.28        7.99      1.08 o 
  12   1   1        3.85        2.25      1.04 o 
  13   1   1       34.53       41.82      2.78 o 
  14   1   1        6.06        6.76      3.38 o 
 -15   2   1        2.66        3.80      3.38 o 
 -14   2   1        0.25       -1.00      1.83 o 
 -13   2   1       12.11       14.23      1.53 o 
 -12   2   1        3.93        4.67      1.16 o 
 -11   2   1       95.71       97.99      2.87 o 
 -10   2   1       50.23       55.46      1.71 o 
  -9   2   1        6.43        6.98      0.91 o 
  -8   2   1        5.66        3.81      0.59 o 
  -7   2   1      539.53      575.86      6.25 o 
  -6   2   1      101.38      113.81      1.61 o 
  -5   2   1      964.63     1113.96     10.27 o 
  -4   2   1      131.12      110.78      1.40 o 
  -3   2   1       28.77       40.06      0.71 o 
  -2   2   1      367.39      395.52      5.04 o 
  -1   2   1     1546.89     1454.71     13.01 o 
   0   2   1    28597.17    25044.26    915.67 o 
   1   2   1       13.99       16.32      0.41 o 
   2   2   1     6254.83     6502.27     53.35 o 
   3   2   1     2130.37     2154.48     17.93 o 
   4   2   1      828.76      921.70      7.96 o 
   5   2   1       62.56       80.09      1.59 o 
   6   2   1      330.70      399.56      4.13 o 
   7   2   1        9.08        8.61      0.62 o 
   8   2   1      104.95       85.06      2.22 o 
   9   2   1      135.29      117.38      2.32 o 
  10   2   1      280.66      305.25      5.79 o 
  11   2   1       10.64        6.87      1.10 o 
  12   2   1       14.29       12.63      1.24 o 
  13   2   1       14.32       13.51      2.22 o 
  14   2   1        2.00        4.04      1.78 o 
 -15   3   1        0.76        1.69      2.96 o 
 -14   3   1       34.81       36.11      2.22 o 
 -13   3   1        1.96        1.64      1.20 o 
 -12   3   1       16.98       18.69      1.50 o 
 -11   3   1      110.18      109.28      2.75 o 
 -10   3   1       74.16       77.26      1.96 o 
  -9   3   1      129.81      121.26      2.05 o 
  -8   3   1      207.13      196.05      2.86 o 
  -7   3   1      299.07      342.62      3.75 o 
  -6   3   1      208.04      198.96      2.41 o 
  -5   3   1      198.06      203.74      2.92 o 
  -4   3   1      580.61      649.25      6.15 o 
  -3   3   1     2953.95     3011.79     24.93 o 
  -2   3   1     2144.64     2140.90     17.75 o 
  -1   3   1     1421.03     1452.03     12.12 o 
   0   3   1      914.10      969.99      8.68 o 
   1   3   1    22641.91    23584.49    284.57 o 
   2   3   1      446.84      496.70      4.34 o 
   3   3   1       18.37       10.33      0.53 o 
   4   3   1      765.44      874.02      7.56 o 
   5   3   1      960.58     1011.05      9.50 o 
   6   3   1       57.37       51.02      1.26 o 
   7   3   1        1.36        2.43      0.53 o 
   8   3   1       19.20       14.61      0.83 o 
   9   3   1       34.47       32.07      1.40 o 
  10   3   1       21.54       21.07      1.23 o 
  11   3   1       14.29       10.30      1.13 o 
  12   3   1       18.38       17.20      1.53 o 
  13   3   1       54.84       57.06      3.58 o 
  14   3   1        3.83        9.19      3.76 o 
 -14   4   1        4.00        3.16      2.01 o 
 -13   4   1        0.31        0.04      1.20 o 
 -12   4   1       64.06       63.54      2.24 o 
 -11   4   1       55.05       60.35      2.10 o 
 -10   4   1       72.03       67.00      3.05 o 
  -9   4   1      270.85      280.66      3.52 o 
  -8   4   1      202.82      181.69      3.92 o 
  -7   4   1      141.37      147.03      2.08 o 
  -6   4   1      262.43      292.34      3.28 o 
  -5   4   1      274.61      276.06      3.02 o 
  -4   4   1     1367.13     1393.11     11.82 o 
  -3   4   1     1644.86     1693.81     14.21 o 
  -2   4   1       74.28       75.54      0.94 o 
  -1   4   1     1140.28     1166.49      9.81 o 
   0   4   1     2311.32     2401.47     21.20 o 
   1   4   1     6439.07     6657.27     54.75 o 
   2   4   1      719.91      822.31      7.05 o 
   3   4   1       95.56       93.41      1.15 o 
   4   4   1     2587.85     2633.15     23.41 o 
   5   4   1       20.43       21.16      0.86 o 
   6   4   1       52.77       61.92      1.30 o 
   7   4   1       71.36       64.33      1.35 o 
   8   4   1        4.28        5.37      0.68 o 
   9   4   1      666.22      666.41      7.64 o 
  10   4   1      275.79      272.92      4.02 o 
  11   4   1       30.29       35.32      1.73 o 
  12   4   1      104.54      117.29      3.31 o 
  13   4   1        6.35        6.30      1.80 o 
  14   4   1        4.29        6.92      2.73 o 
 -14   5   1        2.21        0.96      1.32 o 
 -13   5   1        0.02        0.57      1.19 o 
 -12   5   1        7.73        6.97      1.31 o 
 -11   5   1      105.81       98.99      2.59 o 
 -10   5   1      106.91      120.14      2.43 o 
  -9   5   1       11.78       17.14      1.64 o 
  -8   5   1       96.69       86.50      1.62 o 
  -7   5   1      105.60       93.86      1.60 o 
  -6   5   1        2.27        3.46      0.52 o 
  -5   5   1      630.83      570.53      5.67 o 
  -4   5   1        2.17        2.20      0.30 o 
  -3   5   1      226.60      252.16      2.68 o 
  -2   5   1     1400.41     1467.86     12.36 o 
  -1   5   1      573.09      484.42      4.31 o 
   0   5   1     3362.67     3588.66     31.62 o 
   1   5   1      505.50      495.55      4.99 o 
   2   5   1      191.65      194.38      2.00 o 
   3   5   1      564.45      598.72      5.35 o 
   4   5   1      163.08      182.10      2.03 o 
   5   5   1      640.44      702.37      6.37 o 
   6   5   1     1016.65     1046.43     10.74 o 
   7   5   1      118.20      117.67      2.66 o 
   8   5   1       48.36       44.33      1.34 o 
   9   5   1      398.73      358.64      5.13 o 
  10   5   1      347.01      357.29      4.72 o 
  11   5   1       12.70       15.85      2.05 o 
  12   5   1        0.33       -0.46      1.22 o 
  13   5   1       99.53      104.14      4.71 o 
  14   5   1        8.56        7.52      2.22 o 
 -14   6   1        0.11       -1.34      1.48 o 
 -13   6   1       12.16       15.41      2.34 o 
 -12   6   1       34.58       28.05      1.88 o 
 -11   6   1       52.82       44.56      3.11 o 
 -10   6   1      425.14      409.43      5.89 o 
  -9   6   1      606.34      594.50      6.89 o 
  -8   6   1      141.60      151.86      2.60 o 
  -7   6   1        8.11        6.46      0.67 o 
  -6   6   1      233.35      213.91      3.27 o 
  -5   6   1       44.58       49.98      0.91 o 
  -4   6   1     3167.24     3392.95     28.15 o 
  -3   6   1       62.95       62.91      0.94 o 
  -2   6   1        0.01        0.74      0.27 o 
  -1   6   1       30.04       62.34      0.98 o 
   0   6   1      161.89      153.46      1.98 o 
   1   6   1     1232.05     1262.54     11.53 o 
   2   6   1      731.77      793.92      6.94 o 
   3   6   1     1188.05     1238.62     10.65 o 
   4   6   1        2.09        2.81      0.64 o 
   5   6   1      125.47      117.18      1.74 o 
   6   6   1       46.58       54.41      1.26 o 
   7   6   1      130.33      122.24      3.07 o 
   8   6   1       41.98       38.66      2.25 o 
   9   6   1       38.65       36.55      1.26 o 
  10   6   1      176.59      183.18      3.68 o 
  11   6   1       10.40       11.56      1.26 o 
  12   6   1       33.91       30.78      1.83 o 
  13   6   1        0.01       -0.62      1.92 o 
  14   6   1        8.69       14.36      3.38 o 
 -14   7   1        9.61        9.68      2.24 o 
 -13   7   1       50.75       57.21      2.70 o 
 -12   7   1        1.06       -0.88      1.72 o 
 -11   7   1        3.35        2.68      0.95 o 
 -10   7   1        9.65        9.18      1.01 o 
  -9   7   1      346.54      315.95      4.47 o 
  -8   7   1      678.17      678.24      7.58 o 
  -7   7   1        9.00        6.56      0.68 o 
  -6   7   1      474.83      448.26     12.52 o 
  -5   7   1      132.23      145.22      2.36 o 
  -4   7   1      108.73      100.66      1.48 o 
  -3   7   1        4.60        2.04      0.37 o 
  -2   7   1      150.78      157.75      1.79 o 
  -1   7   1     1284.62     1358.63     11.58 o 
   0   7   1      336.82      354.58      3.65 o 
   1   7   1     1393.52     1482.41     13.49 o 
   2   7   1       10.68        9.82      0.50 o 
   3   7   1      150.27      151.25      1.79 o 
   4   7   1      268.32      299.27      3.10 o 
   5   7   1      145.40      155.37      2.29 o 
   6   7   1        3.79        1.90      0.59 o 
   7   7   1       47.54       53.16      1.40 o 
   8   7   1       45.25       48.58      1.51 o 
   9   7   1      191.36      175.78      2.99 o 
  10   7   1       20.24       21.82      1.38 o 
  11   7   1       14.44       15.73      1.63 o 
  12   7   1        3.26        2.14      1.43 o 
  13   7   1       11.33       16.31      2.74 o 
 -13   8   1        4.65        5.41      1.67 o 
 -12   8   1        9.69        7.15      1.55 o 
 -11   8   1        3.58        3.21      1.10 o 
 -10   8   1      128.24      126.44      3.16 o 
  -9   8   1        8.20        7.43      1.20 o 
  -8   8   1       92.83       90.90      2.26 o 
  -7   8   1       81.35       75.97      1.83 o 
  -6   8   1       74.43       67.66      1.54 o 
  -5   8   1       82.63       86.58      1.87 o 
  -4   8   1       89.15       87.38      1.32 o 
  -3   8   1       15.68       14.96      0.96 o 
  -2   8   1      177.62      210.00      2.24 o 
  -1   8   1       27.09       24.66      0.61 o 
   0   8   1       12.79       10.66      0.55 o 
   1   8   1      130.10      158.15      2.13 o 
   2   8   1       19.10       13.61      0.64 o 
   3   8   1       43.04       50.94      1.39 o 
   4   8   1       31.22       33.24      0.93 o 
   5   8   1        6.83        3.53      0.65 o 
   6   8   1      317.01      327.10      4.18 o 
   7   8   1        4.89        5.77      0.81 o 
   8   8   1        6.79        6.43      0.87 o 
   9   8   1       38.45       35.65      1.64 o 
  10   8   1        6.04        4.58      1.07 o 
  11   8   1        5.53        5.39      1.10 o 
  12   8   1       12.28       12.49      1.99 o 
  13   8   1       20.91       19.86      2.94 o 
 -13   9   1        0.30        0.76      1.74 o 
 -12   9   1       13.17       12.36      1.71 o 
 -11   9   1        0.18       -0.51      1.00 o 
 -10   9   1       17.56       15.79      1.59 o 
  -9   9   1        9.20        6.70      1.07 o 
  -8   9   1       44.88       41.33      1.94 o 
  -7   9   1        6.85       11.01      1.27 o 
  -6   9   1        0.36       -0.37      0.73 o 
  -5   9   1        7.55        6.45      0.72 o 
  -4   9   1       48.21       50.08      1.89 o 
  -3   9   1        9.28        7.84      0.55 o 
  -2   9   1      140.15      143.23      3.56 o 
  -1   9   1        0.35        2.50      0.59 o 
   0   9   1        1.49        3.51      0.52 o 
   1   9   1      253.69      282.45      3.20 o 
   2   9   1        0.65        1.69      0.49 o 
   3   9   1        5.04        2.26      0.47 o 
   4   9   1      386.63      370.92      4.94 o 
   5   9   1        6.59       11.09      0.84 o 
   6   9   1        0.38       -0.19      0.71 o 
   7   9   1       10.73        8.26      0.91 o 
   8   9   1        4.87        5.10      1.22 o 
   9   9   1        0.06       -0.29      0.95 o 
  10   9   1        1.30        2.45      1.11 o 
  11   9   1        0.04        0.22      1.10 o 
  12   9   1       15.04       19.29      1.93 o 
 -12  10   1        5.52        2.58      1.57 o 
 -11  10   1        3.36        4.23      1.26 o 
 -10  10   1        0.86        1.08      1.04 o 
  -9  10   1       37.44       43.72      2.22 o 
  -8  10   1       80.25       80.68      2.25 o 
  -7  10   1       43.00       36.78      1.53 o 
  -6  10   1      187.40      192.13      4.52 o 
  -5  10   1       18.72       15.14      0.95 o 
  -4  10   1       56.24       58.17      1.81 o 
  -3  10   1        0.18       -0.54      0.59 o 
  -2  10   1       45.85       50.75      1.62 o 
  -1  10   1      265.23      278.53      3.67 o 
   0  10   1     2534.40     2675.59     26.01 o 
   1  10   1      401.21      406.71      5.25 o 
   2  10   1       77.61       85.48      3.34 o 
   3  10   1        5.37        4.57      0.67 o 
   4  10   1       31.34       31.01      1.26 o 
   5  10   1      183.13      169.35      3.63 o 
   6  10   1       25.01       25.65      1.16 o 
   7  10   1        2.33        3.20      0.97 o 
   8  10   1      118.75      121.79      3.48 o 
   9  10   1       22.52       18.74      1.45 o 
  10  10   1       53.31       50.89      2.03 o 
  11  10   1       59.99       61.32      2.88 o 
  12  10   1        1.78        0.71      1.50 o 
 -12  11   1       13.80       11.48      1.79 o 
 -11  11   1        4.50        4.47      1.46 o 
 -10  11   1       44.10       49.34      3.29 o 
  -9  11   1        7.20        5.55      1.28 o 
  -8  11   1       67.22       64.96      2.31 o 
  -7  11   1      110.22      102.32      3.72 o 
  -6  11   1      185.68      165.67      3.53 o 
  -5  11   1       15.92        9.85      1.15 o 
  -4  11   1       48.60       41.58      1.92 o 
  -3  11   1      100.45       91.68      1.86 o 
  -2  11   1      128.95      140.93      2.35 o 
  -1  11   1      453.01      460.97      5.43 o 
   0  11   1      206.13      188.97      2.81 o 
   1  11   1      205.14      205.04      2.95 o 
   2  11   1      475.79      468.74      7.17 o 
   3  11   1      255.09      259.11      3.68 o 
   4  11   1      354.77      317.53      4.56 o 
   5  11   1       35.44       34.28      1.50 o 
   6  11   1      382.57      372.32      6.01 o 
   7  11   1       71.61       66.97      2.37 o 
   8  11   1       23.05       19.82      1.43 o 
   9  11   1      201.93      211.68      5.38 o 
  10  11   1        8.30       11.15      1.37 o 
  11  11   1        6.21        4.36      1.45 o 
 -11  12   1       35.86       34.59      3.47 o 
 -10  12   1       52.84       46.55      2.31 o 
  -9  12   1        1.70        2.11      1.09 o 
  -8  12   1       87.69       93.10      4.39 o 
  -7  12   1        1.98        1.54      1.10 o 
  -6  12   1       22.09       24.17      1.65 o 
  -5  12   1       32.76       27.06      1.57 o 
  -4  12   1        6.34        7.84      1.15 o 
  -3  12   1        0.71        1.04      0.69 o 
  -2  12   1       78.04       73.43      1.76 o 
  -1  12   1       71.23       77.74      1.80 o 
   0  12   1      405.94      395.91      4.94 o 
   1  12   1       16.72       17.29      0.99 o 
   2  12   1       10.22       10.28      0.87 o 
   3  12   1       12.41       14.26      1.34 o 
   4  12   1        9.35       10.03      1.09 o 
   5  12   1      377.48      361.91      5.21 o 
   6  12   1       35.09       33.85      1.79 o 
   7  12   1        0.52       -1.04      1.04 o 
   8  12   1       18.46       12.84      1.75 o 
   9  12   1        0.19       -0.02      2.38 o 
  10  12   1        0.06        0.85      1.27 o 
  11  12   1        1.33        1.31      1.74 o 
 -10  13   1        7.80       10.40      1.65 o 
  -9  13   1       13.87       17.61      1.71 o 
  -8  13   1       58.66       63.98      2.50 o 
  -7  13   1       10.13       12.03      1.43 o 
  -6  13   1        0.08        0.19      1.06 o 
  -5  13   1       19.29       18.60      2.38 o 
  -4  13   1        0.77        0.82      1.02 o 
  -3  13   1        4.08        4.15      0.92 o 
  -2  13   1      138.80      140.41      2.49 o 
  -1  13   1        4.10        5.08      0.75 o 
   0  13   1       23.10       18.48      1.04 o 
   1  13   1       69.79       68.74      1.74 o 
   2  13   1      107.28      102.34      2.11 o 
   3  13   1      111.98      112.91      2.53 o 
   4  13   1       57.21       48.80      1.77 o 
   5  13   1      224.08      205.23      4.22 o 
   6  13   1       76.89       75.27      2.58 o 
   7  13   1        0.17       -0.96      0.96 o 
   8  13   1       33.22       31.72      3.29 o 
   9  13   1        0.95        2.52      1.36 o 
  10  13   1        9.15        8.22      1.86 o 
  -9  14   1        3.50        3.41      1.40 o 
  -8  14   1        0.03        0.28      1.20 o 
  -7  14   1        6.88        6.46      1.40 o 
  -6  14   1       56.47       62.13      2.68 o 
  -5  14   1        0.01       -0.38      1.02 o 
  -4  14   1      122.12      119.19      3.06 o 
  -3  14   1        4.90        5.86      1.28 o 
  -2  14   1        2.81        2.52      0.79 o 
  -1  14   1        2.98        3.18      0.79 o 
   0  14   1        8.57       10.19      0.94 o 
   1  14   1       47.90       47.09      1.53 o 
   2  14   1       19.06       17.60      1.26 o 
   3  14   1        0.47        0.73      0.85 o 
   4  14   1       15.43       17.50      1.52 o 
   5  14   1        5.11        3.30      1.20 o 
   6  14   1       68.47       62.15      2.46 o 
   7  14   1        3.86        2.22      1.52 o 
   8  14   1       14.69       13.16      2.19 o 
   9  14   1       14.07       17.91      1.95 o 
  -8  15   1        9.42       11.02      1.67 o 
  -7  15   1        0.55       -1.17      1.18 o 
  -6  15   1        6.97        6.92      1.36 o 
  -5  15   1        0.56        1.89      1.20 o 
  -4  15   1       55.41       52.99      2.25 o 
  -3  15   1       27.10       27.70      2.75 o 
  -2  15   1        0.33        1.32      1.06 o 
  -1  15   1       31.73       30.17      1.34 o 
   0  15   1        8.90        8.32      1.01 o 
   1  15   1        2.13        2.39      0.84 o 
   2  15   1       12.03        9.90      1.45 o 
   3  15   1       54.10       54.59      2.25 o 
   4  15   1      104.72      108.51      3.17 o 
   5  15   1       77.46       89.61      5.49 o 
   6  15   1        0.07        0.68      1.22 o 
   7  15   1       16.30       16.07      2.07 o 
   8  15   1       40.51       44.90      2.42 o 
  -7  16   1       22.67       23.09      2.00 o 
  -6  16   1        5.94        5.22      1.43 o 
  -5  16   1       79.57       76.83      2.84 o 
  -4  16   1       55.40       49.20      2.35 o 
  -3  16   1        1.70        2.92      1.40 o 
  -2  16   1        0.96        0.55      1.06 o 
  -1  16   1       85.62       90.37      2.49 o 
   0  16   1       76.91       79.10      2.14 o 
   1  16   1       50.87       47.74      1.96 o 
   2  16   1      202.00      209.49      4.71 o 
   3  16   1        1.37        2.74      1.89 o 
   4  16   1        1.08        2.80      1.28 o 
   5  16   1       16.72       19.79      1.84 o 
   6  16   1        0.37        1.62      1.36 o 
   7  16   1       73.52       82.26      4.62 o 
  -5  17   1        4.16        5.84      1.53 o 
  -4  17   1        3.80        6.43      1.43 o 
  -3  17   1        4.76        5.60      1.40 o 
  -2  17   1       43.78       57.27      2.43 o 
  -1  17   1        1.89        1.53      1.13 o 
   0  17   1        1.26        1.49      1.33 o 
   1  17   1       16.45       19.55      1.53 o 
   2  17   1       19.68       23.36      1.89 o 
   3  17   1        2.39        2.14      1.36 o 
   4  17   1        1.29        1.07      1.71 o 
   5  17   1        0.45       -1.49      1.61 o 
  -3  18   1       46.65       47.81      3.28 o 
  -2  18   1        3.39        3.59      1.79 o 
  -1  18   1        5.94        7.08      1.67 o 
   0  18   1        0.67       -0.03      1.24 o 
   1  18   1        0.65        0.29      1.37 o 
   2  18   1        9.42       11.12      2.09 o 
   3  18   1       47.86       48.14      4.64 o 
 -15   0   2        1.26        2.06      2.74 o 
 -14   0   2        0.94        2.93      2.22 o 
 -13   0   2        7.29        4.62      2.22 o 
 -12   0   2      464.61      458.80     14.15 o 
 -11   0   2       32.94       36.26      2.17 o 
 -10   0   2      351.02      393.59     10.34 o 
  -9   0   2      777.94      819.94     12.67 o 
  -8   0   2     1950.48     2051.62     24.72 o 
  -7   0   2    12300.11    13534.64    156.80 o 
  -6   0   2     3090.94     3526.46     41.39 o 
  -5   0   2      493.64      468.03      6.78 o 
  -4   0   2    12824.30    14710.42    283.84 o 
  -3   0   2     7715.86     8604.86    185.16 o 
  -2   0   2      562.67      525.30      6.44 o 
  -1   0   2     1064.04     1382.05     16.29 o 
   0   0   2    23391.03    23069.38    555.70 o 
   1   0   2     3658.40     3537.42     48.23 o 
   2   0   2     7485.41     7906.81     91.59 o 
   3   0   2     8930.58     9360.99    108.24 o 
   4   0   2      178.69      218.34      3.20 o 
   5   0   2     1908.18     2310.08     27.46 o 
   6   0   2     2039.41     2276.01     27.15 o 
   7   0   2      812.39      832.05     10.69 o 
   8   0   2      107.78      120.45      5.25 o 
   9   0   2       80.86       86.71      3.92 o 
  10   0   2       21.56       26.70      1.86 o 
  11   0   2       20.40       12.73      1.67 o 
  12   0   2      262.63      250.82      9.71 o 
  13   0   2      120.87      138.65      6.33 o 
  14   0   2        5.75        2.11      3.38 o 
 -15   1   2        2.64        3.66      2.78 o 
 -14   1   2        7.48       10.40      1.82 o 
 -13   1   2       28.63       33.05      2.10 o 
 -12   1   2        1.15       -0.19      1.05 o 
 -11   1   2        0.04        0.37      0.84 o 
 -10   1   2     1565.01     1553.99     17.53 o 
  -9   1   2      432.87      404.63      5.00 o 
  -8   1   2      914.96      915.17      8.86 o 
  -7   1   2       21.26       30.95      1.61 o 
  -6   1   2      118.03      165.92      1.86 o 
  -5   1   2     2215.73     2305.16     19.22 o 
  -4   1   2      735.27      730.23      6.30 o 
  -3   1   2     1101.09     1141.92     10.59 o 
  -2   1   2    12536.40    13221.84    115.10 o 
  -1   1   2       18.52       22.73      0.47 o 
   0   1   2      237.31      224.01      2.16 o 
   1   1   2      808.89      789.26      7.10 o 
   2   1   2      190.83      210.67      2.26 o 
   3   1   2     4445.31     4851.60     39.96 o 
   4   1   2     4618.92     5153.76     42.42 o 
   5   1   2     2609.79     2806.90     23.43 o 
   6   1   2       33.61       28.38      0.83 o 
   7   1   2       22.22       23.83      0.93 o 
   8   1   2       74.61       76.53      1.55 o 
   9   1   2      433.01      415.36      5.77 o 
  10   1   2      105.57       98.30      2.27 o 
  11   1   2        2.55       -0.27      0.93 o 
  12   1   2        0.04        0.22      1.55 o 
  13   1   2        2.32        0.74      1.53 o 
  14   1   2        1.32        1.67      1.89 o 
 -15   2   2       39.37       44.23      2.77 o 
 -14   2   2       10.95       11.23      1.87 o 
 -13   2   2      122.17      121.93      4.02 o 
 -12   2   2       64.27       69.14      2.27 o 
 -11   2   2      141.19      149.86      3.08 o 
 -10   2   2       24.67       23.14      1.23 o 
  -9   2   2       17.42       14.23      0.85 o 
  -8   2   2       26.01       21.19      0.81 o 
  -7   2   2     1725.27     1781.96     16.36 o 
  -6   2   2        0.20        1.44      0.57 o 
  -5   2   2       53.20       72.96      1.28 o 
  -4   2   2     1898.36     1969.86     16.46 o 
  -3   2   2     1263.82     1298.96     10.91 o 
  -2   2   2     1401.87     1410.19     12.51 o 
  -1   2   2    16775.23    17295.36    163.91 o 
   0   2   2    14538.97    15377.76    125.88 o 
   1   2   2     1904.09     2173.53     18.00 o 
   2   2   2     5546.56     5894.79     48.39 o 
   3   2   2    15191.75    16137.45    131.92 o 
   4   2   2     7929.15     8451.31     69.34 o 
   5   2   2       19.04       42.38      0.90 o 
   6   2   2        4.69       13.39      0.58 o 
   7   2   2       50.73       53.72      1.25 o 
   8   2   2        4.72        3.53      0.67 o 
   9   2   2      241.57      236.17      3.53 o 
  10   2   2        0.19       -0.23      0.83 o 
  11   2   2       27.18       29.09      1.58 o 
  12   2   2       47.85       47.68      2.26 o 
  13   2   2        7.41        6.56      2.22 o 
  14   2   2      259.61      297.92     13.89 o 
 -15   3   2        1.93       -1.87      1.99 o 
 -14   3   2       41.31       40.84      2.46 o 
 -13   3   2        0.93        2.07      1.13 o 
 -12   3   2       20.95       18.75      1.45 o 
 -11   3   2       82.18       74.59      2.24 o 
 -10   3   2      263.73      264.43      4.26 o 
  -9   3   2      387.82      368.25      4.93 o 
  -8   3   2      174.26      169.19      3.96 o 
  -7   3   2      187.99      171.19      2.24 o 
  -6   3   2       39.50       37.59      0.96 o 
  -5   3   2      604.96      596.25      5.76 o 
  -4   3   2      103.87       97.22      1.43 o 
  -3   3   2       99.71      110.89      1.60 o 
  -2   3   2     2302.36     2441.49     20.19 o 
  -1   3   2     4916.63     5151.56     42.32 o 
   0   3   2       54.95       43.89      1.55 o 
   1   3   2    20711.40    22714.10    185.57 o 
   2   3   2     2438.10     2464.22     21.81 o 
   3   3   2      780.40      821.68      7.10 o 
   4   3   2      300.99      293.16      2.96 o 
   5   3   2     3875.14     4166.18     32.48 o 
   6   3   2       84.92       71.55      1.25 o 
   7   3   2       13.65       16.71      1.20 o 
   8   3   2      250.81      245.18      5.14 o 
   9   3   2      189.84      160.89      3.56 o 
  10   3   2       93.01       86.95      2.14 o 
  11   3   2       16.95       16.51      1.54 o 
  12   3   2        0.12       -0.15      1.10 o 
  13   3   2        9.30        9.61      2.39 o 
  14   3   2       14.85       15.26      2.82 o 
 -15   4   2        1.97        3.18      2.04 o 
 -14   4   2        2.03       -0.09      1.57 o 
 -13   4   2       54.02       60.94      2.36 o 
 -12   4   2       85.41       95.06      2.62 o 
 -11   4   2      217.17      211.05      3.88 o 
 -10   4   2      656.17      627.60      7.52 o 
  -9   4   2      350.95      338.67      4.32 o 
  -8   4   2      575.80      558.59      5.81 o 
  -7   4   2      311.71      301.85      3.41 o 
  -6   4   2      531.95      582.29      5.79 o 
  -5   4   2     1201.46     1207.76     11.17 o 
  -4   4   2      330.42      335.49      3.14 o 
  -3   4   2      103.51       97.35      1.14 o 
  -2   4   2      340.10      364.80      3.32 o 
  -1   4   2     2755.00     2846.45     23.53 o 
   0   4   2     7989.58     8413.18     73.55 o 
   1   4   2      123.89      130.26      1.39 o 
   2   4   2     9705.21    10370.50     90.52 o 
   3   4   2     7994.51     8440.21     69.23 o 
   4   4   2     1380.13     1517.21     12.92 o 
   5   4   2      566.35      600.60      5.53 o 
   6   4   2      483.35      524.32      5.44 o 
   7   4   2      311.09      314.51      3.71 o 
   8   4   2        2.62        0.45      0.68 o 
   9   4   2      190.78      196.04      2.93 o 
  10   4   2       23.83       27.46      2.17 o 
  11   4   2       21.37       17.22      1.30 o 
  12   4   2       56.39       59.63      4.30 o 
  13   4   2        0.81       -0.84      4.22 o 
  14   4   2       10.52       18.25      2.82 o 
 -14   5   2       21.04       24.96      1.89 o 
 -13   5   2        0.26        2.26      1.19 o 
 -12   5   2       41.76       41.60      2.05 o 
 -11   5   2        0.09        0.69      1.00 o 
 -10   5   2      107.54       98.73      2.56 o 
  -9   5   2      141.93      127.12      2.33 o 
  -8   5   2      434.04      422.46      5.05 o 
  -7   5   2       60.64       57.06      1.37 o 
  -6   5   2      668.92      741.67      7.22 o 
  -5   5   2     2245.03     2375.48     19.91 o 
  -4   5   2       29.91       35.96      0.70 o 
  -3   5   2      389.29      379.57      3.54 o 
  -2   5   2       10.76       12.25      0.45 o 
  -1   5   2     5473.10     5472.83     45.02 o 
   0   5   2      513.12      521.76      4.99 o 
   1   5   2     4053.81     4300.22     37.83 o 
   2   5   2       52.85       61.63      0.91 o 
   3   5   2      199.13      161.84      1.97 o 
   4   5   2       27.75       25.59      0.88 o 
   5   5   2      228.34      274.91      2.91 o 
   6   5   2      262.75      225.95      2.84 o 
   7   5   2        1.66        1.48      0.67 o 
   8   5   2      247.81      219.37      4.35 o 
   9   5   2      497.05      499.80      5.62 o 
  10   5   2       22.01       22.36      2.05 o 
  11   5   2       87.88       94.21      2.63 o 
  12   5   2       48.93       43.56      2.67 o 
  13   5   2        3.62        4.42      2.22 o 
  14   5   2        1.06        3.38      2.53 o 
 -14   6   2       10.76       11.94      1.64 o 
 -13   6   2        1.16       -0.23      1.16 o 
 -12   6   2       30.07       29.69      1.69 o 
 -11   6   2       38.17       37.42      1.76 o 
 -10   6   2       23.91       23.34      1.23 o 
  -9   6   2       23.49       23.13      1.62 o 
  -8   6   2        3.40        3.34      0.75 o 
  -7   6   2        1.01        2.13      0.64 o 
  -6   6   2      163.36      151.54      2.08 o 
  -5   6   2       59.16       77.66      1.20 o 
  -4   6   2      676.31      686.54      6.15 o 
  -3   6   2      596.36      648.49      6.56 o 
  -2   6   2       54.19       35.05      0.69 o 
  -1   6   2        0.05        0.17      0.33 o 
   0   6   2       96.61      116.73      1.66 o 
   1   6   2       18.46       18.71      0.64 o 
   2   6   2       40.50       46.00      0.84 o 
   3   6   2     2752.89     3138.13     26.14 o 
   4   6   2       57.00       57.80      1.32 o 
   5   6   2      113.42      119.63      1.81 o 
   6   6   2      271.95      298.57      3.78 o 
   7   6   2       76.17       68.90      1.65 o 
   8   6   2       53.03       54.06      1.61 o 
   9   6   2      103.93      102.93      2.06 o 
  10   6   2       16.98       25.73      1.33 o 
  11   6   2       30.86       31.43      1.72 o 
  12   6   2       31.74       27.22      2.82 o 
  13   6   2       10.04       11.07      3.80 o 
 -14   7   2       20.84       26.54      2.18 o 
 -13   7   2       73.49       85.41      3.09 o 
 -12   7   2       12.68       14.82      1.61 o 
 -11   7   2      190.54      210.33      3.49 o 
 -10   7   2        0.69        1.18      0.80 o 
  -9   7   2       35.59       32.45      1.35 o 
  -8   7   2      236.51      232.08      3.32 o 
  -7   7   2      466.96      472.38      5.54 o 
  -6   7   2      240.46      240.20      2.93 o 
  -5   7   2      490.50      528.57      5.42 o 
  -4   7   2      204.82      193.65      2.11 o 
  -3   7   2       61.80       53.85      0.94 o 
  -2   7   2     1432.56     1687.02     14.27 o 
  -1   7   2      567.82      590.13      5.74 o 
   0   7   2      308.30      376.53      3.89 o 
   1   7   2      168.71      164.51      2.04 o 
   2   7   2      302.33      370.86      3.89 o 
   3   7   2      382.29      453.27      4.64 o 
   4   7   2       27.87       26.29      0.75 o 
   5   7   2       35.00       33.55      0.98 o 
   6   7   2      219.30      207.98      3.31 o 
   7   7   2       10.21        7.15      0.76 o 
   8   7   2       93.39       94.31      1.88 o 
   9   7   2        1.16        1.40      0.91 o 
  10   7   2        3.57        6.19      1.15 o 
  11   7   2        0.00        1.41      1.46 o 
  12   7   2        0.49        2.31      1.92 o 
  13   7   2        4.98        5.23      2.33 o 
 -14   8   2        1.46       -1.27      2.53 o 
 -13   8   2        2.02       -1.39      1.74 o 
 -12   8   2        4.63        4.04      1.40 o 
 -11   8   2       14.42       16.00      1.31 o 
 -10   8   2        4.81        5.00      1.07 o 
  -9   8   2        1.23       -0.09      0.72 o 
  -8   8   2        9.75        7.35      0.87 o 
  -7   8   2        0.07        0.67      0.66 o 
  -6   8   2       86.93       88.67      1.76 o 
  -5   8   2       94.19      111.15      1.68 o 
  -4   8   2      587.40      608.94      5.61 o 
  -3   8   2        8.46        8.87      0.56 o 
  -2   8   2      559.47      571.63      5.26 o 
  -1   8   2     1595.12     1760.50     15.97 o 
   0   8   2      545.03      608.98      5.97 o 
   1   8   2      185.47      195.52      2.38 o 
   2   8   2      576.74      641.66      6.33 o 
   3   8   2      149.55      123.29      1.81 o 
   4   8   2       61.77       58.35      1.25 o 
   5   8   2        2.56        2.32      0.69 o 
   6   8   2       49.11       49.99      1.49 o 
   7   8   2       45.22       45.27      1.49 o 
   8   8   2      114.97      111.68      2.29 o 
   9   8   2       18.13       13.41      1.36 o 
  10   8   2       29.49       29.64      1.56 o 
  11   8   2       41.11       47.75      3.17 o 
  12   8   2        1.37        2.29      2.03 o 
 -13   9   2       10.06       13.01      1.88 o 
 -12   9   2        0.00       -1.20      1.28 o 
 -11   9   2        8.12        7.46      1.40 o 
 -10   9   2        1.83        2.23      1.09 o 
  -9   9   2        6.51        5.71      0.98 o 
  -8   9   2       18.92       15.43      1.19 o 
  -7   9   2       38.85       34.92      1.50 o 
  -6   9   2       11.04       18.58      1.40 o 
  -5   9   2       93.70       99.08      1.95 o 
  -4   9   2      127.67      135.08      1.94 o 
  -3   9   2      227.20      209.73      7.67 o 
  -2   9   2      240.44      219.39      2.62 o 
  -1   9   2      283.35      287.79      3.22 o 
   0   9   2      500.73      454.87      4.72 o 
   1   9   2      240.70      282.22      3.23 o 
   2   9   2       49.97       42.90      1.08 o 
   3   9   2       42.40       41.83      1.13 o 
   4   9   2       47.96       45.08      1.67 o 
   5   9   2       72.17       74.07      1.72 o 
   6   9   2       23.59       24.09      1.26 o 
   7   9   2       26.71       29.02      1.28 o 
   8   9   2       28.59       28.57      1.51 o 
   9   9   2       12.77       12.12      1.26 o 
  10   9   2        2.70        2.50      1.14 o 
  11   9   2        1.01        0.39      1.23 o 
  12   9   2        0.00       -1.03      4.22 o 
 -13  10   2        6.23        8.05      2.35 o 
 -12  10   2        1.83        1.88      1.25 o 
 -11  10   2        1.00        1.91      1.12 o 
 -10  10   2        2.73        4.43      1.07 o 
  -9  10   2       25.75       27.29      1.80 o 
  -8  10   2      161.27      145.84      3.77 o 
  -7  10   2      232.43      218.62      4.30 o 
  -6  10   2        0.57       -0.67      0.96 o 
  -5  10   2        7.52        2.91      0.93 o 
  -4  10   2      107.54      114.67      2.77 o 
  -3  10   2      182.64      192.33      2.75 o 
  -2  10   2      574.09      571.55      7.16 o 
  -1  10   2       39.76       43.41      1.51 o 
   0  10   2       19.97       23.73      1.37 o 
   1  10   2      237.58      227.35      3.12 o 
   2  10   2        7.29        7.23      0.62 o 
   3  10   2      235.78      233.79      2.95 o 
   4  10   2        0.03       -0.65      0.65 o 
   5  10   2      424.93      399.00      5.02 o 
   6  10   2      155.44      156.07      2.72 o 
   7  10   2      117.03      122.13      2.46 o 
   8  10   2       81.46       79.99      2.29 o 
   9  10   2       44.33       45.67      1.91 o 
  10  10   2        9.88       15.74      1.45 o 
  11  10   2       17.26       17.26      2.18 o 
  12  10   2        7.82        5.91      3.80 o 
 -12  11   2       60.12       71.84      3.35 o 
 -11  11   2       58.46       62.10      2.68 o 
 -10  11   2       12.37       13.57      1.52 o 
  -9  11   2      164.51      165.41      3.81 o 
  -8  11   2       19.70       22.08      1.80 o 
  -7  11   2        8.45        8.03      1.24 o 
  -6  11   2        5.94        4.47      1.06 o 
  -5  11   2      177.09      167.92      3.48 o 
  -4  11   2        4.91        3.47      0.93 o 
  -3  11   2       56.71       58.98      1.87 o 
  -2  11   2       27.03       21.82      0.95 o 
  -1  11   2        6.69        5.72      0.85 o 
   0  11   2      190.72      191.51      2.84 o 
   1  11   2      191.22      174.93      2.70 o 
   2  11   2      373.97      367.39      4.56 o 
   3  11   2      117.59      106.17      2.04 o 
   4  11   2       82.35       66.42      2.27 o 
   5  11   2      637.75      625.45      7.93 o 
   6  11   2       92.47       85.87      2.87 o 
   7  11   2        1.87        1.67      0.95 o 
   8  11   2      206.82      189.41      7.16 o 
   9  11   2       20.34       20.47      1.50 o 
  10  11   2        0.10       -1.07      1.07 o 
  11  11   2       32.81       33.89      2.47 o 
 -11  12   2       36.96       44.31      2.42 o 
 -10  12   2       23.90       34.64      2.43 o 
  -9  12   2       14.34       13.06      1.57 o 
  -8  12   2        1.41        1.76      1.18 o 
  -7  12   2       39.82       38.07      1.88 o 
  -6  12   2       59.94       58.85      2.33 o 
  -5  12   2      296.27      275.75      5.00 o 
  -4  12   2      708.61      693.62      9.65 o 
  -3  12   2        0.00        0.19      0.69 o 
  -2  12   2       17.88       16.03      1.32 o 
  -1  12   2      708.37      719.51      7.98 o 
   0  12   2      394.15      379.26      4.77 o 
   1  12   2       19.23       18.85      1.20 o 
   2  12   2      313.13      310.82      4.16 o 
   3  12   2      750.59      730.75      9.06 o 
   4  12   2      176.14      159.43      3.42 o 
   5  12   2      265.44      273.75      4.85 o 
   6  12   2       26.51       27.45      1.63 o 
   7  12   2       38.06       32.31      1.84 o 
   8  12   2       54.82       50.32      2.26 o 
   9  12   2       12.52       17.69      1.95 o 
  10  12   2       11.75       11.75      1.63 o 
 -11  13   2        6.66        8.02      2.96 o 
 -10  13   2       71.10       79.16      2.94 o 
  -9  13   2        0.26       -0.64      1.58 o 
  -8  13   2        7.18       11.31      1.50 o 
  -7  13   2        5.04        2.88      1.15 o 
  -6  13   2      150.28      139.48      3.48 o 
  -5  13   2      107.06       99.35      2.78 o 
  -4  13   2        4.76        5.12      1.10 o 
  -3  13   2       84.40       80.14      2.42 o 
  -2  13   2        0.74        0.68      0.74 o 
  -1  13   2       38.38       37.72      1.54 o 
   0  13   2       88.76       78.31      1.86 o 
   1  13   2       97.22       85.11      2.46 o 
   2  13   2        6.58        6.96      0.87 o 
   3  13   2      116.88      109.57      2.56 o 
   4  13   2      196.85      187.72      4.11 o 
   5  13   2       40.62       46.25      1.77 o 
   6  13   2       31.36       28.87      1.79 o 
   7  13   2       16.83       16.90      1.64 o 
   8  13   2        7.65       11.36      1.46 o 
   9  13   2        7.76       10.88      1.57 o 
  10  13   2        0.13        0.76      1.67 o 
 -10  14   2        0.61       -2.11      2.53 o 
  -9  14   2        6.99        9.23      1.57 o 
  -8  14   2        5.77        5.46      1.40 o 
  -7  14   2        0.40       -0.22      1.18 o 
  -6  14   2       13.40        9.03      1.36 o 
  -5  14   2       10.86        9.98      1.36 o 
  -4  14   2        1.13        0.53      1.02 o 
  -3  14   2        0.01       -1.10      1.10 o 
  -2  14   2        9.21        9.90      1.09 o 
  -1  14   2        2.58        3.24      0.76 o 
   0  14   2       54.85       53.38      1.63 o 
   1  14   2        8.26        9.83      0.99 o 
   2  14   2       20.48       27.37      1.61 o 
   3  14   2      146.47      146.04      3.05 o 
   4  14   2        3.32        2.46      1.03 o 
   5  14   2       12.56       15.79      1.57 o 
   6  14   2      111.07      106.29      3.26 o 
   7  14   2       21.29       23.86      1.79 o 
   8  14   2       50.92       50.16      2.42 o 
   9  14   2       27.79       34.94      2.59 o 
  -8  15   2        0.23        1.97      1.36 o 
  -7  15   2        2.84        3.30      1.36 o 
  -6  15   2        2.45        3.17      1.31 o 
  -5  15   2        5.03        2.74      1.28 o 
  -4  15   2        0.18        0.97      1.10 o 
  -3  15   2        1.38        1.51      1.06 o 
  -2  15   2       42.68       43.33      2.00 o 
  -1  15   2        1.25        1.06      0.88 o 
   0  15   2        3.05        1.64      0.83 o 
   1  15   2       54.36       55.19      2.27 o 
   2  15   2        7.38        8.19      1.41 o 
   3  15   2       59.26       67.62      2.15 o 
   4  15   2       51.39       61.26      2.42 o 
   5  15   2       12.69       11.08      1.46 o 
   6  15   2       32.56       34.59      2.39 o 
   7  15   2        1.29        3.38      1.36 o 
   8  15   2        0.52       -0.84      2.09 o 
  -7  16   2        7.06        7.05      1.57 o 
  -6  16   2       93.12       95.88      3.90 o 
  -5  16   2       23.66       23.26      1.84 o 
  -4  16   2        5.63        8.10      1.52 o 
  -3  16   2       53.57       52.36      2.31 o 
  -2  16   2        0.36       -0.50      1.06 o 
  -1  16   2        4.48        4.49      1.11 o 
   0  16   2        9.51       11.62      1.25 o 
   1  16   2       53.57       54.71      2.03 o 
   2  16   2        2.93        6.28      1.20 o 
   3  16   2       44.24       47.58      2.31 o 
   4  16   2        1.24        3.38      1.83 o 
   5  16   2       11.23       11.66      1.57 o 
   6  16   2        1.18        1.52      1.31 o 
   7  16   2       17.31       24.92      2.99 o 
  -5  17   2       24.60       27.51      2.04 o 
  -4  17   2        8.89        9.95      1.61 o 
  -3  17   2       10.28       12.57      1.61 o 
  -2  17   2        0.33       -0.14      1.24 o 
  -1  17   2        1.94        2.07      1.20 o 
   0  17   2        0.63        1.85      1.10 o 
   1  17   2       31.21       38.26      2.14 o 
   2  17   2        8.36        9.16      1.50 o 
   3  17   2        0.21        1.33      1.36 o 
   4  17   2       19.59       22.43      2.00 o 
   5  17   2       28.52       27.16      2.41 o 
  -3  18   2        2.26        0.19      1.62 o 
  -2  18   2        2.45       -0.15      1.62 o 
  -1  18   2        0.19        0.42      1.62 o 
   0  18   2        2.29        5.33      1.50 o 
   1  18   2       13.86       18.16      3.38 o 
   2  18   2        2.89        0.00      2.53 o 
 -15   1   3       10.74        6.28      1.89 o 
 -14   1   3        5.59        6.83      1.68 o 
 -13   1   3       74.14       61.69      2.63 o 
 -12   1   3      152.68      145.10      3.58 o 
 -11   1   3        0.03        0.54      0.95 o 
 -10   1   3      385.28      375.41      4.85 o 
  -9   1   3      501.68      532.03      6.20 o 
  -8   1   3      908.02     1029.85      9.89 o 
  -7   1   3       16.36       11.05      0.54 o 
  -6   1   3     2929.83     3035.84     25.26 o 
  -5   1   3      268.95      329.70      3.35 o 
  -4   1   3     2630.21     2794.59     27.29 o 
  -3   1   3     2172.15     2308.67     19.15 o 
  -2   1   3     3080.49     2927.67     25.65 o 
  -1   1   3      953.15      757.66      6.41 o 
   0   1   3     1483.43     1655.94     15.87 o 
   1   1   3     5740.80     5936.48     48.81 o 
   2   1   3      676.24      673.18      6.21 o 
   3   1   3      319.75      319.19      3.62 o 
   4   1   3       33.74       47.29      1.28 o 
   5   1   3       56.24       56.62      1.16 o 
   6   1   3      458.40      465.39      4.79 o 
   7   1   3       12.73       10.34      0.61 o 
   8   1   3      217.04      233.85      3.08 o 
   9   1   3       83.21       98.54      2.45 o 
  10   1   3      127.14      120.26      3.20 o 
  11   1   3        2.53        0.77      1.15 o 
  12   1   3        0.82       -1.06      1.24 o 
  13   1   3        4.71        2.23      1.42 o 
  14   1   3        1.66        2.11      3.38 o 
 -15   2   3        0.23       -0.06      1.64 o 
 -14   2   3        5.16        5.11      1.61 o 
 -13   2   3       53.13       58.69      3.66 o 
 -12   2   3       46.28       50.59      1.94 o 
 -11   2   3       26.90       22.07      1.45 o 
 -10   2   3      462.39      439.81      6.04 o 
  -9   2   3      114.57       91.27      1.98 o 
  -8   2   3      117.40      140.34      2.02 o 
  -7   2   3       69.98       90.07      1.44 o 
  -6   2   3        0.72        0.42      0.39 o 
  -5   2   3      287.44      331.12      3.35 o 
  -4   2   3        3.45        4.40      0.42 o 
  -3   2   3       54.66       53.33      1.55 o 
  -2   2   3     7975.04     8244.94     71.84 o 
  -1   2   3       33.68       23.89      1.04 o 
   0   2   3      108.76       92.82      1.04 o 
   1   2   3       26.52       35.86      0.63 o 
   2   2   3      177.71      207.74      2.08 o 
   3   2   3      280.15      325.75      4.25 o 
   4   2   3      733.45      763.82      6.78 o 
   5   2   3       57.60       62.07      1.26 o 
   6   2   3      128.94      131.42      1.75 o 
   7   2   3       39.06       42.93      1.27 o 
   8   2   3       14.97       12.16      0.91 o 
   9   2   3      219.03      200.32      3.21 o 
  10   2   3       28.12       17.54      1.78 o 
  11   2   3       51.98       53.88      2.31 o 
  12   2   3        0.19       -1.15      1.15 o 
  13   2   3        0.00       -1.31      1.31 o 
  14   2   3        7.67        8.12      2.64 o 
 -15   3   3        2.17        2.05      1.68 o 
 -14   3   3       18.74       18.13      1.93 o 
 -13   3   3        8.45        6.29      1.53 o 
 -12   3   3        5.09        3.49      1.21 o 
 -11   3   3       33.63       34.02      1.59 o 
 -10   3   3      505.03      524.96      7.02 o 
  -9   3   3       21.08       16.12      0.93 o 
  -8   3   3       97.93       81.84      2.66 o 
  -7   3   3      570.38      546.43      5.49 o 
  -6   3   3     2053.26     2286.39     19.20 o 
  -5   3   3      844.15      872.91      7.59 o 
  -4   3   3      933.09     1033.60      8.82 o 
  -3   3   3        2.72        6.71      0.59 o 
  -2   3   3      934.59     1014.13      8.58 o 
  -1   3   3    10914.13    11440.30     96.60 o 
   0   3   3     9539.28    10118.54     82.76 o 
   1   3   3      743.73      884.02      7.57 o 
   2   3   3     1900.03     2024.16     17.99 o 
   3   3   3       84.95       83.20      1.34 o 
   4   3   3     1679.74     1917.73     16.21 o 
   5   3   3       22.44       15.16      0.80 o 
   6   3   3      676.85      689.50      6.95 o 
   7   3   3        2.65        2.94      0.71 o 
   8   3   3       19.53       17.45      0.95 o 
   9   3   3       17.15       19.43      1.16 o 
  10   3   3      103.99       94.46      4.71 o 
  11   3   3        0.41        2.28      1.15 o 
  12   3   3        0.97        2.39      1.31 o 
  13   3   3        4.07       -0.40      1.61 o 
  14   3   3        1.23        5.81      2.33 o 
 -15   4   3        9.33       12.61      2.29 o 
 -14   4   3       18.73       18.38      2.62 o 
 -13   4   3       32.23       29.40      1.80 o 
 -12   4   3        4.18        5.64      1.16 o 
 -11   4   3       37.73       37.53      1.99 o 
 -10   4   3      108.67       98.35      2.15 o 
  -9   4   3       44.40       36.22      1.28 o 
  -8   4   3      116.78      105.02      2.49 o 
  -7   4   3       31.60       25.71      0.87 o 
  -6   4   3      120.33      112.35      1.65 o 
  -5   4   3       69.57       78.74      1.11 o 
  -4   4   3       26.60       21.71      0.72 o 
  -3   4   3      605.30      679.69      5.95 o 
  -2   4   3       18.25       14.89      0.45 o 
  -1   4   3     1189.63     1093.75      9.31 o 
   0   4   3     1178.57     1320.37     11.13 o 
   1   4   3     3965.35     4317.48     35.59 o 
   2   4   3     1129.63     1226.53     10.44 o 
   3   4   3      224.81      197.61      2.32 o 
   4   4   3     1553.37     1685.65     14.35 o 
   5   4   3     1070.81     1060.87      9.31 o 
   6   4   3       83.19       73.83      1.51 o 
   7   4   3      122.46      118.01      1.97 o 
   8   4   3      287.77      273.49      3.50 o 
   9   4   3        5.33        7.57      0.90 o 
  10   4   3       91.79       92.13      3.15 o 
  11   4   3        0.19        0.13      1.15 o 
  12   4   3        0.40        0.53      1.40 o 
  13   4   3        2.55        1.69      1.79 o 
 -15   5   3        0.06        0.12      2.62 o 
 -14   5   3        0.40        0.12      1.36 o 
 -13   5   3       19.33       21.58      2.07 o 
 -12   5   3        6.01        5.26      1.26 o 
 -11   5   3       30.32       23.93      1.45 o 
 -10   5   3      121.11      118.94      2.37 o 
  -9   5   3      253.37      236.45      4.03 o 
  -8   5   3      202.84      182.94      3.34 o 
  -7   5   3      382.31      398.02      4.30 o 
  -6   5   3      294.78      336.92      3.63 o 
  -5   5   3       82.04       89.31      1.24 o 
  -4   5   3        1.74        0.46      0.32 o 
  -3   5   3      234.67      230.63      2.29 o 
  -2   5   3      260.54      216.07      3.34 o 
  -1   5   3     1191.14     1334.80     11.28 o 
   0   5   3      979.00     1105.80     10.09 o 
   1   5   3      364.48      390.24      3.63 o 
   2   5   3      747.67      813.83      7.12 o 
   3   5   3       39.54       37.34      0.80 o 
   4   5   3      830.39      818.69      7.31 o 
   5   5   3      349.74      367.80      4.25 o 
   6   5   3       27.20       31.23      1.45 o 
   7   5   3      145.48      131.19      2.70 o 
   8   5   3      200.78      209.40      4.04 o 
   9   5   3      239.35      227.83      4.37 o 
  10   5   3       15.35       10.57      1.58 o 
  11   5   3        3.01        2.15      1.20 o 
  12   5   3        1.90        1.18      1.61 o 
  13   5   3        5.37        3.49      1.86 o 
 -14   6   3       21.50       19.42      1.86 o 
 -13   6   3       14.19       13.75      1.50 o 
 -12   6   3       59.26       56.97      2.18 o 
 -11   6   3       99.94      100.99      2.58 o 
 -10   6   3      260.04      241.68      3.61 o 
  -9   6   3      669.44      660.36      7.49 o 
  -8   6   3       53.22       51.96      1.48 o 
  -7   6   3       20.46       22.64      1.13 o 
  -6   6   3      995.10     1068.89     10.14 o 
  -5   6   3       16.07        9.43      0.66 o 
  -4   6   3      103.75       81.70      1.14 o 
  -3   6   3     1027.92     1167.82     10.04 o 
  -2   6   3     1105.49     1157.08      9.92 o 
  -1   6   3     5817.83     6380.89     52.50 o 
   0   6   3     1236.10     1341.10     12.21 o 
   1   6   3      412.99      445.44      4.47 o 
   2   6   3     3586.47     3939.90     32.64 o 
   3   6   3     1251.98     1395.39     11.99 o 
   4   6   3      925.50      998.05      8.81 o 
   5   6   3      718.61      737.80      7.97 o 
   6   6   3       96.65       93.66      1.92 o 
   7   6   3       18.30       16.13      1.15 o 
   8   6   3       22.93       22.14      1.66 o 
   9   6   3      556.57      550.52      6.62 o 
  10   6   3       31.20       33.41      1.64 o 
  11   6   3        8.95        9.35      2.32 o 
  12   6   3       19.58       25.85      3.17 o 
  13   6   3       16.06       15.43      2.64 o 
 -14   7   3        7.26        6.48      1.71 o 
 -13   7   3        0.12       -0.40      1.16 o 
 -12   7   3        3.74        4.17      1.58 o 
 -11   7   3        8.68        8.15      1.06 o 
 -10   7   3        0.05       -0.56      0.79 o 
  -9   7   3      274.23      257.00      3.67 o 
  -8   7   3      197.97      184.64      2.89 o 
  -7   7   3       48.21       44.87      1.34 o 
  -6   7   3       23.84       16.11      0.84 o 
  -5   7   3      847.77      907.32      8.07 o 
  -4   7   3       94.82       96.92      1.35 o 
  -3   7   3      318.28      364.51      3.54 o 
  -2   7   3       66.40       78.44      1.13 o 
  -1   7   3      107.39      113.30      1.67 o 
   0   7   3     2993.70     3454.47     30.66 o 
   1   7   3      196.12      202.92      2.39 o 
   2   7   3        0.16        1.43      0.31 o 
   3   7   3      222.75      220.45      2.45 o 
   4   7   3      205.14      218.39      2.51 o 
   5   7   3      785.03      844.07      8.31 o 
   6   7   3      439.47      396.34      4.90 o 
   7   7   3      391.51      381.47      4.88 o 
   8   7   3      259.13      244.79      3.64 o 
   9   7   3      289.00      284.48      4.13 o 
  10   7   3       34.80       36.39      3.50 o 
  11   7   3       11.05       10.15      2.22 o 
  12   7   3       26.37       29.31      3.12 o 
 -14   8   3        6.96        4.00      1.67 o 
 -13   8   3        4.96        7.89      1.58 o 
 -12   8   3       27.48       25.50      1.88 o 
 -11   8   3        0.82        0.73      1.09 o 
 -10   8   3        0.68        3.20      0.98 o 
  -9   8   3      106.07      102.11      2.19 o 
  -8   8   3       18.50       16.00      1.00 o 
  -7   8   3       53.52       46.68      1.39 o 
  -6   8   3      987.21     1003.32     10.48 o 
  -5   8   3       24.70       19.36      1.48 o 
  -4   8   3      946.87      966.44      8.52 o 
  -3   8   3      495.15      516.14      4.83 o 
  -2   8   3      342.39      389.27      4.04 o 
  -1   8   3       57.50       35.65      1.09 o 
   0   8   3      998.52     1019.17      9.57 o 
   1   8   3       27.86       37.33      1.08 o 
   2   8   3        9.73        5.28      0.53 o 
   3   8   3       65.25       78.63      1.43 o 
   4   8   3        6.44       10.80      0.69 o 
   5   8   3      378.98      374.59      4.65 o 
   6   8   3      385.67      380.14      4.76 o 
   7   8   3       69.04       65.89      1.77 o 
   8   8   3        0.68        1.43      0.87 o 
   9   8   3      227.61      221.31      4.82 o 
  10   8   3        9.99       11.10      1.78 o 
  11   8   3        0.01        2.14      2.32 o 
  12   8   3       44.68       46.50      4.64 o 
 -13   9   3       12.91       14.17      2.17 o 
 -12   9   3        3.79        3.47      1.46 o 
 -11   9   3       23.58       26.03      1.64 o 
 -10   9   3      255.29      242.24      4.18 o 
  -9   9   3       82.16       79.21      2.22 o 
  -8   9   3      165.38      161.51      3.09 o 
  -7   9   3      131.54      128.75      2.64 o 
  -6   9   3       87.09       85.94      3.23 o 
  -5   9   3      183.73      179.86      3.08 o 
  -4   9   3      874.20      889.31      8.57 o 
  -3   9   3      298.20      269.05      7.87 o 
  -2   9   3      306.67      314.74      3.52 o 
  -1   9   3       91.47      114.31      2.37 o 
   0   9   3      701.21      718.49      7.04 o 
   1   9   3       20.99       20.10      0.74 o 
   2   9   3      436.66      433.52      4.65 o 
   3   9   3        0.14       -0.47      0.47 o 
   4   9   3       10.06       14.63      1.01 o 
   5   9   3       50.36       46.77      1.68 o 
   6   9   3      488.34      483.91      5.88 o 
   7   9   3      282.15      264.58      3.81 o 
   8   9   3       39.89       38.17      1.49 o 
   9   9   3       60.09       66.77      2.26 o 
  10   9   3       10.65       14.10      2.22 o 
  11   9   3       10.93        9.67      1.72 o 
  12   9   3       13.44       15.62      4.22 o 
 -13  10   3        5.69        5.02      1.75 o 
 -12  10   3       27.14       28.87      2.04 o 
 -11  10   3       61.14       71.19      2.61 o 
 -10  10   3        2.77        3.92      1.16 o 
  -9  10   3       79.95       78.07      3.90 o 
  -8  10   3       43.70       38.35      1.82 o 
  -7  10   3      105.39       84.22      2.46 o 
  -6  10   3       45.79       40.39      1.79 o 
  -5  10   3       25.86       27.53      1.36 o 
  -4  10   3        2.38        1.66      0.66 o 
  -3  10   3      203.24      194.75      2.96 o 
  -2  10   3      197.52      181.73      2.67 o 
  -1  10   3      726.30      732.77     11.46 o 
   0  10   3      254.66      238.18      3.24 o 
   1  10   3       92.60       83.04      1.52 o 
   2  10   3      229.94      204.94      2.80 o 
   3  10   3       66.18       58.96      1.34 o 
   4  10   3        8.37        9.09      0.88 o 
   5  10   3     1177.22     1128.64     11.92 o 
   6  10   3        0.56        0.76      0.82 o 
   7  10   3       16.37       14.89      1.08 o 
   8  10   3       13.26       13.19      1.36 o 
   9  10   3        3.14        4.33      1.31 o 
  10  10   3        0.30       -0.72      1.42 o 
  11  10   3       10.20        8.42      1.83 o 
 -12  11   3        1.04        2.17      1.50 o 
 -11  11   3        0.01        1.79      1.31 o 
 -10  11   3       42.45       41.59      2.07 o 
  -9  11   3        1.27        1.94      1.18 o 
  -8  11   3       13.05       14.62      1.40 o 
  -7  11   3        0.73        0.53      1.06 o 
  -6  11   3      254.90      221.10      4.22 o 
  -5  11   3      489.19      466.41      7.02 o 
  -4  11   3        1.74       -0.04      1.02 o 
  -3  11   3      545.34      523.66      6.52 o 
  -2  11   3        1.52        2.77      0.67 o 
  -1  11   3      994.96      955.14     13.09 o 
   0  11   3        0.14        0.28      0.63 o 
   1  11   3      195.60      165.42      2.63 o 
   2  11   3      257.62      240.93      3.41 o 
   3  11   3      225.53      207.23      3.47 o 
   4  11   3      356.56      324.24      5.57 o 
   5  11   3      107.16      118.11      2.41 o 
   6  11   3       95.01       91.46      2.14 o 
   7  11   3       64.41       65.16      1.88 o 
   8  11   3       27.89       29.76      1.66 o 
   9  11   3       25.12       29.85      2.22 o 
  10  11   3        3.57        5.00      1.67 o 
  11  11   3       17.82       22.16      2.73 o 
 -12  12   3        4.10        3.38      2.96 o 
 -11  12   3       18.89       19.80      1.87 o 
 -10  12   3       13.10       11.21      1.61 o 
  -9  12   3        6.52        5.88      1.36 o 
  -8  12   3       89.34       79.14      2.62 o 
  -7  12   3       18.02       16.30      1.46 o 
  -6  12   3        4.52        7.24      1.24 o 
  -5  12   3      113.17      106.53      3.35 o 
  -4  12   3        2.67        1.36      0.95 o 
  -3  12   3      519.32      536.68      6.91 o 
  -2  12   3      267.06      267.55      5.67 o 
  -1  12   3       11.38       12.44      0.97 o 
   0  12   3        3.49        3.46      0.76 o 
   1  12   3        2.41        1.92      0.76 o 
   2  12   3      117.20      116.71      2.26 o 
   3  12   3      151.86      152.18      2.98 o 
   4  12   3       46.34       41.78      1.86 o 
   5  12   3       34.37       34.24      1.85 o 
   6  12   3       24.44       28.50      1.50 o 
   7  12   3        5.45        7.55      1.53 o 
   8  12   3        1.13        0.52      1.19 o 
   9  12   3       45.84       49.34      2.37 o 
  10  12   3        7.57        7.00      2.03 o 
 -11  13   3       14.70       11.82      2.96 o 
 -10  13   3       25.70       26.24      2.04 o 
  -9  13   3       48.24       45.17      2.25 o 
  -8  13   3        0.51        1.69      1.18 o 
  -7  13   3       79.43       75.34      2.63 o 
  -6  13   3       35.82       31.02      1.79 o 
  -5  13   3       37.84       34.80      2.19 o 
  -4  13   3        0.09       -0.16      0.93 o 
  -3  13   3       69.18       58.74      2.14 o 
  -2  13   3      181.11      167.53      3.11 o 
  -1  13   3       86.15       74.05      2.03 o 
   0  13   3      228.01      228.26      3.41 o 
   1  13   3      715.95      707.72      8.04 o 
   2  13   3      109.19      101.36      2.49 o 
   3  13   3       43.93       41.96      2.30 o 
   4  13   3      118.42       99.48      2.53 o 
   5  13   3        1.76        1.61      1.17 o 
   6  13   3       66.94       66.50      2.84 o 
   7  13   3      131.51      116.20      3.66 o 
   8  13   3       27.02       29.91      1.95 o 
   9  13   3        0.03       -1.08      1.24 o 
 -10  14   3        7.78        6.76      2.96 o 
  -9  14   3        0.00        1.19      1.36 o 
  -8  14   3       47.02       49.55      2.25 o 
  -7  14   3        4.64        4.78      1.28 o 
  -6  14   3        1.11        0.92      1.15 o 
  -5  14   3        0.75        1.11      1.16 o 
  -4  14   3      121.45      118.46      3.16 o 
  -3  14   3        0.47        0.59      1.06 o 
  -2  14   3       53.62       49.05      2.22 o 
  -1  14   3        0.01       -0.76      0.88 o 
   0  14   3       77.77       70.11      1.83 o 
   1  14   3        2.12        1.88      0.78 o 
   2  14   3      114.62      119.60      2.71 o 
   3  14   3       81.56       70.84      2.25 o 
   4  14   3        4.34        4.56      1.07 o 
   5  14   3       12.83       12.96      1.42 o 
   6  14   3        1.84        3.63      1.31 o 
   7  14   3        5.99        5.04      1.31 o 
   8  14   3        0.69        0.44      1.31 o 
  -8  15   3        0.24        0.11      1.31 o 
  -7  15   3        1.83       -1.25      1.28 o 
  -6  15   3       33.38       33.85      2.07 o 
  -5  15   3       12.92       15.59      1.63 o 
  -4  15   3        0.01       -0.14      1.20 o 
  -3  15   3       58.62       56.57      2.56 o 
  -2  15   3        9.86       10.90      1.30 o 
  -1  15   3        0.13        0.00      0.88 o 
   0  15   3      144.89      144.30      2.75 o 
   1  15   3       41.24       44.72      1.63 o 
   2  15   3        0.91        1.85      0.95 o 
   3  15   3       92.27       83.97      2.41 o 
   4  15   3        8.43       12.17      1.57 o 
   5  15   3       17.92       20.95      1.72 o 
   6  15   3      115.17      108.31      3.27 o 
   7  15   3       11.90       12.07      1.67 o 
  -7  16   3       16.77       23.57      2.00 o 
  -6  16   3        8.96        6.46      1.50 o 
  -5  16   3       10.37       15.33      1.67 o 
  -4  16   3        0.02       -1.10      1.24 o 
  -3  16   3        3.11        3.48      1.36 o 
  -2  16   3        6.61        6.45      1.36 o 
  -1  16   3       47.05       48.00      1.91 o 
   0  16   3       15.04       18.42      1.45 o 
   1  16   3        6.81        8.26      1.24 o 
   2  16   3       25.08       29.11      1.64 o 
   3  16   3       40.66       47.11      2.59 o 
   4  16   3        0.01        0.44      1.24 o 
   5  16   3        0.00       -1.09      1.09 o 
   6  16   3        6.01        8.32      1.86 o 
  -5  17   3        3.55        2.92      1.48 o 
  -4  17   3        9.65       14.85      1.67 o 
  -3  17   3       32.18       31.07      2.04 o 
  -2  17   3       10.04        6.42      1.46 o 
  -1  17   3       18.97       26.19      1.82 o 
   0  17   3        7.67        9.45      1.32 o 
   1  17   3       48.68       50.50      2.31 o 
   2  17   3        7.01        4.06      1.20 o 
   3  17   3        5.29        6.66      2.01 o 
   4  17   3        0.96        0.65      1.34 o 
  -3  18   3       16.34       21.43      5.70 o 
  -2  18   3        2.32        2.46      1.72 o 
  -1  18   3        4.33        8.21      1.92 o 
   0  18   3        8.38       12.79      2.09 o 
   1  18   3        0.92        1.06      1.79 o 
   2  18   3        2.73        0.84      2.53 o 
 -15   0   4       53.01       50.47      6.33 o 
 -14   0   4       17.00       18.15      2.64 o 
 -13   0   4      547.56      540.19     12.23 o 
 -12   0   4        0.37       -0.19      1.62 o 
 -11   0   4        7.52       11.59      1.92 o 
 -10   0   4      759.19      721.86     13.78 o 
  -9   0   4     2272.15     2257.71     31.76 o 
  -8   0   4     1015.00     1158.11     14.57 o 
  -7   0   4       28.87       19.88      0.93 o 
  -6   0   4     4578.22     4995.40     71.31 o 
  -5   0   4      422.88      435.81      5.72 o 
  -4   0   4     2440.66     2648.12     31.06 o 
  -3   0   4       78.72       88.81      1.71 o 
  -2   0   4    10705.84    11440.37    132.49 o 
  -1   0   4    10078.26    10364.42    137.02 o 
   0   0   4    13184.64    13824.87    186.62 o 
   1   0   4      125.11      133.20      4.32 o 
   2   0   4      266.41      216.88      4.40 o 
   3   0   4     1253.48     1210.92     14.59 o 
   4   0   4       98.79       81.81      1.71 o 
   5   0   4      137.83      105.99      2.80 o 
   6   0   4       60.83       70.02      1.82 o 
   7   0   4      701.15      686.05      9.20 o 
   8   0   4       10.79       11.35      1.46 o 
   9   0   4      180.25      161.43      5.22 o 
  10   0   4        0.00        0.25      2.96 o 
  11   0   4        2.33        2.96      1.79 o 
  12   0   4       10.66       10.32      2.22 o 
  13   0   4       96.74      120.84      9.71 o 
 -15   1   4        3.60        1.64      1.71 o 
 -14   1   4        1.25        1.48      1.57 o 
 -13   1   4       18.95       15.28      1.79 o 
 -12   1   4       36.08       34.46      2.00 o 
 -11   1   4      100.52       90.30      2.50 o 
 -10   1   4     1660.06     1699.57     19.03 o 
  -9   1   4      755.85      762.95      8.30 o 
  -8   1   4       15.72       14.07      0.74 o 
  -7   1   4       28.26       33.56      0.79 o 
  -6   1   4        1.25        0.02      0.36 o 
  -5   1   4        5.92        6.07      0.35 o 
  -4   1   4     1520.66     1635.29     13.67 o 
  -3   1   4     1008.61     1111.50      9.38 o 
  -2   1   4      158.02      161.41      1.84 o 
  -1   1   4       78.89       74.47      0.89 o 
   0   1   4     2053.61     2072.16     17.24 o 
   1   1   4     1678.96     1639.43     13.74 o 
   2   1   4        6.22        2.49      0.53 o 
   3   1   4      485.84      439.24      4.05 o 
   4   1   4     2049.51     2398.78     20.08 o 
   5   1   4      180.79      212.90      2.37 o 
   6   1   4       70.59       60.93      1.27 o 
   7   1   4      334.01      335.52      3.90 o 
   8   1   4       22.23       19.76      1.14 o 
   9   1   4       37.12       31.52      1.74 o 
  10   1   4       95.51       86.40      2.79 o 
  11   1   4        1.22        1.43      1.20 o 
  12   1   4       24.41       30.96      2.00 o 
  13   1   4        0.02       -0.56      1.42 o 
 -15   2   4        0.72       -1.55      1.55 o 
 -14   2   4       10.26        7.01      1.68 o 
 -13   2   4       59.48       51.38      2.46 o 
 -12   2   4       61.79       54.58      2.32 o 
 -11   2   4        4.16        5.52      1.07 o 
 -10   2   4        0.69        2.96      1.04 o 
  -9   2   4      309.08      319.17      4.08 o 
  -8   2   4      193.03      191.43      2.48 o 
  -7   2   4       76.74       76.29      1.72 o 
  -6   2   4       39.54       38.07      1.38 o 
  -5   2   4     3077.53     3477.73     28.80 o 
  -4   2   4     2398.92     2289.99     18.93 o 
  -3   2   4     2298.92     2490.54     21.99 o 
  -2   2   4     3095.46     3027.64     25.02 o 
  -1   2   4     3271.90     3512.73     28.95 o 
   0   2   4      241.41      183.57      1.83 o 
   1   2   4      812.08      811.55      6.95 o 
   2   2   4      154.63      166.12      2.45 o 
   3   2   4      859.43      903.61      7.88 o 
   4   2   4      697.41      756.01      6.75 o 
   5   2   4      669.51      723.17      7.07 o 
   6   2   4     3059.48     3305.65     27.71 o 
   7   2   4      615.40      671.48      8.03 o 
   8   2   4       63.40       67.19      1.65 o 
   9   2   4       52.87       30.74      1.77 o 
  10   2   4        0.04        1.11      1.10 o 
  11   2   4       17.33       15.79      1.57 o 
  12   2   4       23.43       33.17      2.10 o 
  13   2   4        9.14        6.77      1.71 o 
 -15   3   4        4.84        3.97      1.75 o 
 -14   3   4       52.86       63.11      2.82 o 
 -13   3   4        6.57        8.72      1.71 o 
 -12   3   4        0.22        0.76      1.00 o 
 -11   3   4       28.38       29.21      1.50 o 
 -10   3   4      479.58      448.44      6.19 o 
  -9   3   4       39.68       32.78      1.22 o 
  -8   3   4        1.60        2.83      0.61 o 
  -7   3   4      118.94      129.16      1.81 o 
  -6   3   4      503.59      468.03      4.80 o 
  -5   3   4        2.47        0.64      0.38 o 
  -4   3   4      401.66      345.42      3.51 o 
  -3   3   4      761.11      761.84      7.04 o 
  -2   3   4     1671.01     1723.39     14.41 o 
  -1   3   4       26.62       32.67      0.91 o 
   0   3   4     1116.45     1233.97     10.38 o 
   1   3   4      370.93      407.47      3.72 o 
   2   3   4      277.92      261.90      2.58 o 
   3   3   4      466.98      498.30      4.58 o 
   4   3   4      377.96      437.08      4.19 o 
   5   3   4       27.09       29.60      0.89 o 
   6   3   4      186.26      209.14      5.50 o 
   7   3   4       16.23       18.15      1.08 o 
   8   3   4       15.95       18.34      1.00 o 
   9   3   4        0.88        4.32      1.25 o 
  10   3   4        0.02        0.88      1.10 o 
  11   3   4        1.73        2.07      1.20 o 
  12   3   4       24.26       29.76      2.04 o 
  13   3   4       29.44       34.19      2.26 o 
 -15   4   4        1.90        2.17      1.75 o 
 -14   4   4        3.84        4.22      1.71 o 
 -13   4   4        0.05        0.43      1.11 o 
 -12   4   4       32.74       34.12      1.70 o 
 -11   4   4       52.59       51.16      1.89 o 
 -10   4   4      256.15      246.61      3.57 o 
  -9   4   4       22.76       26.47      1.67 o 
  -8   4   4        0.02        0.95      1.01 o 
  -7   4   4      201.10      190.63      2.66 o 
  -6   4   4       64.18       59.07      1.02 o 
  -5   4   4      180.36      208.24      2.20 o 
  -4   4   4        1.43        1.96      0.35 o 
  -3   4   4       38.53       28.99      0.71 o 
  -2   4   4      686.28      741.17      6.44 o 
  -1   4   4    11959.79    12849.79    105.13 o 
   0   4   4        2.99        5.81      0.61 o 
   1   4   4      834.55      921.46      7.94 o 
   2   4   4     3182.99     3549.14     29.43 o 
   3   4   4      139.93      164.37      1.91 o 
   4   4   4     1290.01     1499.46     12.87 o 
   5   4   4     1419.35     1545.50     13.34 o 
   6   4   4       32.95       34.88      1.06 o 
   7   4   4       21.04       30.84      1.31 o 
   8   4   4        6.69        8.84      0.85 o 
   9   4   4      268.34      252.38      5.18 o 
  10   4   4        0.10       -0.40      1.10 o 
  11   4   4       17.06       16.09      1.63 o 
  12   4   4       28.21       39.12      2.20 o 
  13   4   4       53.51       62.79      3.45 o 
 -15   5   4       14.59       13.77      2.41 o 
 -14   5   4       90.97       97.55      3.41 o 
 -13   5   4        0.92        1.07      1.18 o 
 -12   5   4       75.52       78.97      2.41 o 
 -11   5   4        1.49        2.60      1.01 o 
 -10   5   4      461.98      442.77      5.51 o 
  -9   5   4      435.49      410.49      5.05 o 
  -8   5   4       51.50       43.81      1.46 o 
  -7   5   4       36.70       33.84      1.11 o 
  -6   5   4       23.87       21.05      0.65 o 
  -5   5   4      183.50      193.52      2.43 o 
  -4   5   4      474.22      474.26      4.34 o 
  -3   5   4      105.18      100.53      1.25 o 
  -2   5   4      975.99     1010.81      8.69 o 
  -1   5   4     1928.92     2022.35     16.91 o 
   0   5   4      997.53     1090.56      9.34 o 
   1   5   4     2776.83     2979.23     24.76 o 
   2   5   4       12.00       15.91      0.64 o 
   3   5   4       56.71       65.37      1.10 o 
   4   5   4      779.55      765.76      6.91 o 
   5   5   4     1682.12     1759.63     16.10 o 
   6   5   4       10.60        6.32      0.69 o 
   7   5   4      224.48      214.68      3.26 o 
   8   5   4      327.75      309.41      4.20 o 
   9   5   4       49.46       45.48      1.73 o 
  10   5   4       10.46       11.22      1.40 o 
  11   5   4       57.70       62.27      2.63 o 
  12   5   4       59.62       58.94      3.08 o 
  13   5   4        2.40       10.56      3.38 o 
 -14   6   4        0.02       -1.28      1.28 o 
 -13   6   4        1.94        1.86      1.71 o 
 -12   6   4        7.29        4.96      1.22 o 
 -11   6   4       51.10       54.56      1.76 o 
 -10   6   4       20.11       22.61      1.25 o 
  -9   6   4        0.85        1.11      0.81 o 
  -8   6   4       10.40        9.67      0.81 o 
  -7   6   4       20.69       16.57      0.86 o 
  -6   6   4      141.65      153.68      2.31 o 
  -5   6   4       52.46       59.35      1.00 o 
  -4   6   4      239.18      236.49      2.45 o 
  -3   6   4      929.80     1091.48      9.42 o 
  -2   6   4       38.36       34.82      0.84 o 
  -1   6   4     3553.08     3705.71     30.73 o 
   0   6   4      303.01      317.05      3.39 o 
   1   6   4      302.17      286.22      2.86 o 
   2   6   4      215.25      205.95      2.27 o 
   3   6   4       72.95       79.16      1.23 o 
   4   6   4      449.82      452.60      4.39 o 
   5   6   4      732.41      743.62     11.18 o 
   6   6   4      273.29      293.04      3.59 o 
   7   6   4      180.29      176.19      2.63 o 
   8   6   4       13.62       11.97      1.06 o 
   9   6   4       14.10       10.56      1.20 o 
  10   6   4       34.46       34.42      1.88 o 
  11   6   4        6.60        4.88      1.84 o 
  12   6   4        1.48       -0.88      1.92 o 
 -14   7   4        5.01        4.29      1.41 o 
 -13   7   4       19.97       21.70      1.67 o 
 -12   7   4       16.66       15.22      1.45 o 
 -11   7   4       12.41       12.64      1.14 o 
 -10   7   4      163.95      158.68      2.85 o 
  -9   7   4      711.22      686.44      7.78 o 
  -8   7   4      103.23       94.72      1.95 o 
  -7   7   4       31.54       27.34      1.07 o 
  -6   7   4     1318.45     1279.04     30.72 o 
  -5   7   4       95.93       80.75      1.40 o 
  -4   7   4       21.70       20.79      0.60 o 
  -3   7   4      205.13      237.73      2.53 o 
  -2   7   4      896.66      957.70      8.39 o 
  -1   7   4      292.48      292.56      3.19 o 
   0   7   4        2.70        3.64      0.48 o 
   1   7   4      250.58      219.49      2.84 o 
   2   7   4     1369.68     1394.09     12.89 o 
   3   7   4      214.91      219.39      2.68 o 
   4   7   4      165.57      174.30      2.37 o 
   5   7   4       72.93       72.47      1.68 o 
   6   7   4      317.19      316.54      4.19 o 
   7   7   4      272.63      282.14      5.41 o 
   8   7   4       22.50       23.84      1.22 o 
   9   7   4      133.63      133.54      3.31 o 
  10   7   4        5.79        5.86      1.31 o 
  11   7   4       45.03       46.34      4.01 o 
  12   7   4       13.41       17.65      2.82 o 
 -14   8   4        0.04       -0.68      1.58 o 
 -13   8   4        0.38        2.81      1.57 o 
 -12   8   4        7.61        5.48      1.33 o 
 -11   8   4        4.75        4.68      1.00 o 
 -10   8   4      119.35      109.40      2.52 o 
  -9   8   4       18.46       16.88      1.10 o 
  -8   8   4      262.90      241.91      3.49 o 
  -7   8   4        4.84       11.03      0.84 o 
  -6   8   4       95.45      102.23      1.90 o 
  -5   8   4        6.60        7.85      0.60 o 
  -4   8   4      250.30      247.39      2.67 o 
  -3   8   4       59.23       68.92      1.13 o 
  -2   8   4        0.42        1.46      0.42 o 
  -1   8   4        1.54        6.37      0.55 o 
   0   8   4      194.01      199.76      2.50 o 
   1   8   4      716.35      769.72      7.47 o 
   2   8   4       21.35       22.33      0.78 o 
   3   8   4      252.91      274.59      3.25 o 
   4   8   4        2.53        0.77      0.69 o 
   5   8   4      392.84      367.49      5.13 o 
   6   8   4      184.94      179.03      2.89 o 
   7   8   4       12.12       10.58      1.02 o 
   8   8   4        8.97       12.60      1.14 o 
   9   8   4       16.58       19.84      2.01 o 
  10   8   4       41.67       41.43      3.07 o 
  11   8   4       86.88       84.88      4.45 o 
  12   8   4        7.59        6.11      2.52 o 
 -13   9   4        3.04        4.04      1.53 o 
 -12   9   4       45.24       44.45      2.00 o 
 -11   9   4        1.06        1.01      1.07 o 
 -10   9   4        0.00        0.29      0.95 o 
  -9   9   4       12.76       12.71      1.26 o 
  -8   9   4       35.37       41.54      1.64 o 
  -7   9   4       88.29       85.70      1.83 o 
  -6   9   4        7.43        5.14      0.75 o 
  -5   9   4      108.83      105.99      2.13 o 
  -4   9   4      223.14      198.76      2.74 o 
  -3   9   4        6.07        5.65      1.33 o 
  -2   9   4       39.64       49.43      1.25 o 
  -1   9   4        6.88        6.18      0.98 o 
   0   9   4       99.04      116.71      1.81 o 
   1   9   4      371.89      360.48      3.94 o 
   2   9   4       52.61       42.68      1.50 o 
   3   9   4      155.64      140.29      3.23 o 
   4   9   4       57.67       52.26      1.49 o 
   5   9   4        2.09       -0.62      0.79 o 
   6   9   4        3.01        2.56      0.84 o 
   7   9   4        4.85        5.00      0.94 o 
   8   9   4        8.71        8.96      1.08 o 
   9   9   4       35.65       35.83      1.98 o 
  10   9   4        0.01       -0.53      1.53 o 
  11   9   4       39.34       42.97      3.55 o 
 -13  10   4        0.50        0.67      1.72 o 
 -12  10   4        3.62        3.41      1.43 o 
 -11  10   4        2.36        0.90      1.40 o 
 -10  10   4        9.96       13.33      1.46 o 
  -9  10   4       42.95       46.62      2.04 o 
  -8  10   4       65.28       57.91      2.20 o 
  -7  10   4        0.01       -0.93      0.93 o 
  -6  10   4       13.12       13.20      1.22 o 
  -5  10   4       14.87       12.87      1.89 o 
  -4  10   4      620.61      617.89      7.51 o 
  -3  10   4       53.07       50.72      1.39 o 
  -2  10   4      438.09      430.10      5.08 o 
  -1  10   4       63.85       58.79      1.31 o 
   0  10   4      797.32      804.27      7.93 o 
   1  10   4      100.90      113.07      1.90 o 
   2  10   4      463.20      454.97      4.97 o 
   3  10   4      283.37      300.06      4.22 o 
   4  10   4       17.44       14.97      1.03 o 
   5  10   4        0.01       -0.62      0.82 o 
   6  10   4      117.32      100.33      2.33 o 
   7  10   4        9.08        7.01      1.01 o 
   8  10   4       47.77       41.37      1.62 o 
   9  10   4       24.63       17.66      2.07 o 
  10  10   4      198.71      233.82     12.88 o 
  11  10   4        0.89       -1.79      1.79 o 
 -12  11   4       30.03       34.52      2.18 o 
 -11  11   4       44.25       51.15      2.46 o 
 -10  11   4        5.05        7.24      1.40 o 
  -9  11   4      116.46      124.31      3.31 o 
  -8  11   4       11.10        8.15      1.28 o 
  -7  11   4      365.38      364.43      6.06 o 
  -6  11   4      351.55      346.95      5.75 o 
  -5  11   4       37.54       32.99      1.67 o 
  -4  11   4      389.72      382.31      5.96 o 
  -3  11   4        0.25        2.26      0.82 o 
  -2  11   4       38.11       33.84      1.23 o 
  -1  11   4      651.55      614.68      6.92 o 
   0  11   4      232.17      224.26      3.21 o 
   1  11   4      767.35      800.79     10.32 o 
   2  11   4      119.45      110.68      2.11 o 
   3  11   4        0.34       -0.66      0.81 o 
   4  11   4      570.93      562.28      6.93 o 
   5  11   4        8.22        8.18      1.03 o 
   6  11   4        8.16        7.23      1.00 o 
   7  11   4       25.08       24.44      1.38 o 
   8  11   4       24.26       29.04      1.69 o 
   9  11   4       12.35       15.62      2.02 o 
  10  11   4        8.28        9.39      1.92 o 
 -12  12   4       12.39       19.85      3.38 o 
 -11  12   4       24.03       23.10      1.87 o 
 -10  12   4        9.16        8.27      1.43 o 
  -9  12   4        3.78        3.90      1.27 o 
  -8  12   4       78.70       74.55      2.51 o 
  -7  12   4      108.12       93.97      2.84 o 
  -6  12   4       50.32       46.54      2.00 o 
  -5  12   4       68.71       60.16      2.50 o 
  -4  12   4      402.58      389.17      6.28 o 
  -3  12   4      124.59      117.36      2.56 o 
  -2  12   4      485.50      425.45      5.81 o 
  -1  12   4      295.80      257.37      5.57 o 
   0  12   4      339.73      304.21      4.08 o 
   1  12   4      149.33      138.18      2.47 o 
   2  12   4       23.66       15.35      1.04 o 
   3  12   4      359.16      334.56      4.98 o 
   4  12   4      302.11      306.97      4.72 o 
   5  12   4       24.39       26.59      1.51 o 
   6  12   4       17.74       16.81      1.31 o 
   7  12   4        0.25        1.57      1.19 o 
   8  12   4       16.03       20.79      2.10 o 
   9  12   4       12.89       22.38      3.80 o 
  10  12   4        0.02        2.11      2.53 o 
 -11  13   4        4.15        5.07      2.96 o 
 -10  13   4       38.16       43.36      2.25 o 
  -9  13   4        0.00        1.07      1.21 o 
  -8  13   4       24.59       24.52      2.26 o 
  -7  13   4       10.86        8.68      1.94 o 
  -6  13   4      164.33      145.40      3.47 o 
  -5  13   4       18.33       20.38      1.57 o 
  -4  13   4       15.07       18.42      1.46 o 
  -3  13   4       73.46       68.17      2.31 o 
  -2  13   4       19.86       19.62      1.29 o 
  -1  13   4      295.76      260.05      3.78 o 
   0  13   4       36.33       31.28      1.31 o 
   1  13   4       12.53       12.71      1.06 o 
   2  13   4        0.24        1.14      1.25 o 
   3  13   4      153.82      157.64      3.17 o 
   4  13   4       63.17       63.56      2.07 o 
   5  13   4       17.34       17.90      1.59 o 
   6  13   4      110.49      114.15      2.78 o 
   7  13   4        9.80        9.00      1.42 o 
   8  13   4       16.03       21.11      3.38 o 
   9  13   4        2.26        2.11      2.53 o 
 -10  14   4        0.01       -2.11      2.11 o 
  -9  14   4        0.84        1.20      1.31 o 
  -8  14   4       38.57       40.66      2.13 o 
  -7  14   4        0.21       -1.10      1.10 o 
  -6  14   4       75.81       76.76      2.66 o 
  -5  14   4       56.14       62.19      2.35 o 
  -4  14   4      286.32      266.02      4.96 o 
  -3  14   4       65.39       64.34      2.35 o 
  -2  14   4       46.17       49.86      2.05 o 
  -1  14   4      113.23       98.78      2.48 o 
   0  14   4       53.17       48.59      1.66 o 
   1  14   4       22.27       16.87      1.14 o 
   2  14   4      170.70      159.10      4.78 o 
   3  14   4       88.31       89.97      2.45 o 
   4  14   4       72.58       69.94      3.36 o 
   5  14   4       47.64       50.30      2.37 o 
   6  14   4        1.74        1.65      1.53 o 
   7  14   4       33.67       37.12      2.11 o 
   8  14   4        0.50        0.63      3.17 o 
  -8  15   4        1.62        0.79      1.40 o 
  -7  15   4       25.19       25.86      1.95 o 
  -6  15   4       73.31       72.81      2.73 o 
  -5  15   4       36.34       36.98      2.00 o 
  -4  15   4       80.89       76.75      2.68 o 
  -3  15   4       35.05       36.81      1.93 o 
  -2  15   4        4.74        5.41      1.16 o 
  -1  15   4        0.00        1.16      0.90 o 
   0  15   4        7.00        9.83      1.10 o 
   1  15   4        1.66        1.96      1.15 o 
   2  15   4        1.30        1.63      1.40 o 
   3  15   4       44.21       38.66      2.00 o 
   4  15   4        0.02       -0.42      1.15 o 
   5  15   4       11.60       13.73      1.57 o 
   6  15   4       13.79       12.62      2.12 o 
   7  15   4        2.17        2.51      1.61 o 
  -7  16   4        0.49        1.32      1.40 o 
  -6  16   4       56.93       59.35      2.63 o 
  -5  16   4        0.06       -1.03      1.24 o 
  -4  16   4       18.19       16.37      1.67 o 
  -3  16   4       20.27       22.27      1.79 o 
  -2  16   4        3.82        5.37      1.28 o 
  -1  16   4        1.82        4.45      1.07 o 
   0  16   4        2.37        1.04      0.98 o 
   1  16   4       10.62       11.33      1.42 o 
   2  16   4        0.00       -0.08      1.01 o 
   3  16   4        3.77        8.62      1.26 o 
   4  16   4        2.12        4.30      1.40 o 
   5  16   4        5.23        3.78      1.36 o 
   6  16   4       30.49       40.09      2.76 o 
  -5  17   4       37.31       41.49      3.28 o 
  -4  17   4       21.68       20.56      1.88 o 
  -3  17   4        3.24        4.90      1.36 o 
  -2  17   4       54.94       63.75      2.57 o 
  -1  17   4        0.33        1.24      1.10 o 
   0  17   4        6.83        8.99      1.50 o 
   1  17   4        0.98        2.97      1.31 o 
   2  17   4        0.33        0.55      1.31 o 
   3  17   4        5.51        7.68      1.50 o 
   4  17   4        1.37       -0.93      1.53 o 
  -3  18   4        0.17       -0.42      2.11 o 
  -2  18   4        4.17        6.70      2.03 o 
  -1  18   4        2.18       -0.69      1.69 o 
   0  18   4        0.91        2.73      1.92 o 
   1  18   4        1.70        1.27      1.92 o 
 -15   1   5       65.42       59.16      2.99 o 
 -14   1   5       40.44       37.54      2.33 o 
 -13   1   5      149.14      126.00      3.57 o 
 -12   1   5      219.01      191.22      5.24 o 
 -11   1   5       32.69       32.50      1.82 o 
 -10   1   5      280.27      281.92      4.41 o 
  -9   1   5        0.29        1.55      0.91 o 
  -8   1   5        1.85        4.27      1.25 o 
  -7   1   5       28.80       35.64      0.82 o 
  -6   1   5      341.01      343.97      3.37 o 
  -5   1   5      447.98      525.45      4.72 o 
  -4   1   5     1188.74     1260.45     11.51 o 
  -3   1   5     1013.18     1042.32      8.84 o 
  -2   1   5       27.69       23.84      0.53 o 
  -1   1   5       66.28       50.49      0.75 o 
   0   1   5      482.91      541.30      4.78 o 
   1   1   5      263.03      192.41      2.41 o 
   2   1   5      717.68      731.19      6.94 o 
   3   1   5      346.78      390.03      3.98 o 
   4   1   5      417.16      475.31      4.53 o 
   5   1   5      446.67      439.48      4.31 o 
   6   1   5      305.44      321.97      6.20 o 
   7   1   5       11.78        9.88      0.98 o 
   8   1   5       48.54       57.76      2.16 o 
   9   1   5       24.55       20.51      1.78 o 
  10   1   5       10.23       12.96      1.52 o 
  11   1   5       77.08       67.78      2.63 o 
  12   1   5       36.37       39.28      3.04 o 
  13   1   5       20.00       25.98      2.31 o 
 -15   2   5       16.59       12.94      2.04 o 
 -14   2   5        4.55        1.20      1.58 o 
 -13   2   5        8.82        9.68      1.61 o 
 -12   2   5       15.61       11.81      2.19 o 
 -11   2   5        3.38        2.46      0.97 o 
 -10   2   5      290.95      280.22      4.41 o 
  -9   2   5      171.92      178.67      2.70 o 
  -8   2   5      122.62      129.49      2.77 o 
  -7   2   5       58.10       67.43      1.12 o 
  -6   2   5     1577.01     1809.22     15.29 o 
  -5   2   5        0.14        1.80      0.40 o 
  -4   2   5      394.96      453.75      4.91 o 
  -3   2   5      157.89      139.34      1.64 o 
  -2   2   5      261.44      244.52      2.35 o 
  -1   2   5      280.55      300.48      2.81 o 
   0   2   5     1912.52     2151.50     17.89 o 
   1   2   5      145.02      129.50      1.43 o 
   2   2   5     1114.27     1094.23      9.38 o 
   3   2   5      170.23      149.34      1.76 o 
   4   2   5      947.84      997.22      8.75 o 
   5   2   5      463.25      515.34      4.95 o 
   6   2   5        6.06       10.22      0.71 o 
   7   2   5       90.41       89.10      2.45 o 
   8   2   5        7.69        5.36      0.95 o 
   9   2   5        0.00       -0.84      0.99 o 
  10   2   5        2.22        3.50      1.20 o 
  11   2   5        6.26        3.06      1.27 o 
  12   2   5        6.86        9.04      1.57 o 
  13   2   5        0.63       -1.46      1.46 o 
 -15   3   5        1.96        2.83      1.64 o 
 -14   3   5        1.45        2.68      1.58 o 
 -13   3   5        0.05       -1.27      1.27 o 
 -12   3   5        7.66        6.73      1.36 o 
 -11   3   5        8.03        6.81      1.14 o 
 -10   3   5       66.94       62.89      1.70 o 
  -9   3   5       34.05       29.97      1.60 o 
  -8   3   5        0.23        0.96      0.63 o 
  -7   3   5       73.44       81.74      1.36 o 
  -6   3   5      342.60      391.62      3.74 o 
  -5   3   5     1428.38     1594.53     14.42 o 
  -4   3   5     1829.06     1935.51     17.32 o 
  -3   3   5     1079.59     1220.15     11.10 o 
  -2   3   5     1432.34     1481.44     12.48 o 
  -1   3   5      273.39      281.29      2.68 o 
   0   3   5       82.36      101.11      1.24 o 
   1   3   5      638.05      660.80      5.85 o 
   2   3   5      818.34      848.26      7.43 o 
   3   3   5       50.06       45.33      0.92 o 
   4   3   5       41.63       36.81      0.90 o 
   5   3   5       81.59       76.72      1.87 o 
   6   3   5       54.98       53.47      1.51 o 
   7   3   5      274.56      274.75      4.53 o 
   8   3   5      332.43      291.83      5.71 o 
   9   3   5       14.17       16.33      1.52 o 
  10   3   5       36.93       40.39      2.00 o 
  11   3   5      145.89      151.58      3.84 o 
  12   3   5       69.12       77.33      3.00 o 
  13   3   5       10.78       13.00      2.10 o 
 -15   4   5        0.53       -1.35      1.61 o 
 -14   4   5       13.59       16.85      2.80 o 
 -13   4   5        7.39        8.30      1.53 o 
 -12   4   5        0.04       -0.28      0.97 o 
 -11   4   5       97.27      101.74      2.54 o 
 -10   4   5      234.24      220.22      3.33 o 
  -9   4   5      278.41      262.43      4.34 o 
  -8   4   5      201.65      183.02      4.75 o 
  -7   4   5       36.69       43.64      1.67 o 
  -6   4   5       91.70       79.27      1.30 o 
  -5   4   5      395.04      416.23      4.26 o 
  -4   4   5      237.12      275.64      2.98 o 
  -3   4   5     3773.57     4121.21     34.08 o 
  -2   4   5     2223.81     2279.50     19.00 o 
  -1   4   5     4181.67     4377.57     36.13 o 
   0   4   5      605.44      571.95      5.11 o 
   1   4   5      957.80      946.63      8.20 o 
   2   4   5     1336.79     1495.80     12.76 o 
   3   4   5       13.75       17.95      0.78 o 
   4   4   5      396.45      424.45      4.13 o 
   5   4   5      121.16      109.02      1.61 o 
   6   4   5      200.15      197.96      2.69 o 
   7   4   5        1.41        0.50      0.85 o 
   8   4   5      158.27      156.49      3.61 o 
   9   4   5       79.71       68.49      2.15 o 
  10   4   5        1.91        1.46      1.15 o 
  11   4   5       31.96       31.15      1.95 o 
  12   4   5        0.05        0.93      1.36 o 
  13   4   5        0.48       -2.96      2.96 o 
 -15   5   5        5.70        4.88      1.77 o 
 -14   5   5       30.11       33.81      2.25 o 
 -13   5   5        2.70        2.65      1.40 o 
 -12   5   5        0.06        0.12      1.07 o 
 -11   5   5        8.59        6.88      1.11 o 
 -10   5   5      113.57      100.05      2.15 o 
  -9   5   5      169.30      146.70      2.50 o 
  -8   5   5       23.45       18.24      1.00 o 
  -7   5   5       47.43       45.66      1.28 o 
  -6   5   5       32.91       32.82      0.95 o 
  -5   5   5      300.16      282.98      3.11 o 
  -4   5   5       18.95       18.92      0.67 o 
  -3   5   5      458.07      494.54      4.53 o 
  -2   5   5      160.22      129.61      1.64 o 
  -1   5   5     3626.14     3978.23     32.89 o 
   0   5   5     5292.62     6013.16     49.44 o 
   1   5   5      161.18      152.71      1.84 o 
   2   5   5      137.79      111.31      1.46 o 
   3   5   5      331.65      390.92      3.85 o 
   4   5   5      112.76      109.11      1.57 o 
   5   5   5        0.04       -0.28      0.58 o 
   6   5   5        7.79        5.67      0.74 o 
   7   5   5        7.80        7.26      0.97 o 
   8   5   5       40.74       31.48      1.54 o 
   9   5   5       19.12       18.56      1.39 o 
  10   5   5        0.60        0.66      1.06 o 
  11   5   5        1.38        1.28      1.31 o 
  12   5   5        0.22       -0.36      1.53 o 
 -15   6   5       25.73       40.54      5.07 o 
 -14   6   5        7.91       11.37      2.44 o 
 -13   6   5        1.70        1.49      1.22 o 
 -12   6   5       37.55       35.25      1.74 o 
 -11   6   5        0.61        0.78      0.90 o 
 -10   6   5       21.59       22.04      1.13 o 
  -9   6   5        0.01        0.41      0.79 o 
  -8   6   5      354.09      325.45      4.15 o 
  -7   6   5        0.00        0.59      0.57 o 
  -6   6   5      143.82      147.90      2.26 o 
  -5   6   5       16.32       13.51      0.63 o 
  -4   6   5      322.73      321.92      3.46 o 
  -3   6   5     1042.47     1075.80      9.35 o 
  -2   6   5      147.97      169.93      1.89 o 
  -1   6   5     2824.11     3217.97     26.76 o 
   0   6   5     2610.64     2762.57     23.06 o 
   1   6   5     1251.62     1311.17     11.26 o 
   2   6   5     1735.39     1780.55     15.15 o 
   3   6   5      200.62      213.08      2.42 o 
   4   6   5      651.03      671.49      6.26 o 
   5   6   5      294.91      295.89      3.52 o 
   6   6   5      131.44      150.43      2.31 o 
   7   6   5      186.31      183.56      3.70 o 
   8   6   5       34.56       29.56      1.74 o 
   9   6   5       23.02       19.22      1.52 o 
  10   6   5        2.21        1.58      1.33 o 
  11   6   5        0.93        0.43      1.99 o 
  12   6   5        1.58        4.19      2.22 o 
 -14   7   5        0.26        0.62      1.58 o 
 -13   7   5        0.04       -0.65      1.11 o 
 -12   7   5       19.22       22.06      1.63 o 
 -11   7   5        9.63        9.66      1.11 o 
 -10   7   5      423.57      395.14      5.14 o 
  -9   7   5      328.56      326.92      4.30 o 
  -8   7   5      147.36      149.09      2.51 o 
  -7   7   5      109.31      114.07      2.19 o 
  -6   7   5      256.75      279.92      4.66 o 
  -5   7   5      207.04      203.65      2.52 o 
  -4   7   5        3.84        3.39      0.44 o 
  -3   7   5      126.25      151.81      1.83 o 
  -2   7   5       26.74       20.44      0.62 o 
  -1   7   5     2554.66     2731.37     22.86 o 
   0   7   5      220.48      207.82      2.53 o 
   1   7   5      156.22      125.92      1.80 o 
   2   7   5       29.15       24.87      0.84 o 
   3   7   5      125.95      131.42      2.41 o 
   4   7   5      875.06      868.62      8.49 o 
   5   7   5      103.54      103.11      2.05 o 
   6   7   5     1012.40     1010.27     10.75 o 
   7   7   5      331.74      318.28      4.79 o 
   8   7   5       11.86       10.97      1.65 o 
   9   7   5        7.64        7.22      1.35 o 
  10   7   5       16.87       13.03      1.56 o 
  11   7   5       12.56       10.84      2.74 o 
 -14   8   5        5.16        3.32      1.55 o 
 -13   8   5        9.62        8.82      1.79 o 
 -12   8   5       52.53       61.41      2.38 o 
 -11   8   5       46.63       49.10      1.76 o 
 -10   8   5      154.94      157.77      2.85 o 
  -9   8   5        3.09        2.31      0.81 o 
  -8   8   5        3.14        1.84      0.78 o 
  -7   8   5       25.76       28.18      1.10 o 
  -6   8   5       17.16       17.95      0.91 o 
  -5   8   5       14.78       15.56      0.73 o 
  -4   8   5        9.24        8.22      0.56 o 
  -3   8   5       11.03       14.96      0.80 o 
  -2   8   5        0.00       -0.40      0.40 o 
  -1   8   5     1912.51     2028.95     18.45 o 
   0   8   5      339.18      368.40      4.01 o 
   1   8   5       26.62       25.78      0.88 o 
   2   8   5      257.76      263.28      3.12 o 
   3   8   5       26.53       25.94      0.95 o 
   4   8   5        0.47        1.73      0.71 o 
   5   8   5      791.35      806.71      8.87 o 
   6   8   5      478.49      480.97      5.85 o 
   7   8   5      137.46      142.38      5.71 o 
   8   8   5       86.08       77.55      2.54 o 
   9   8   5      201.29      190.97      4.20 o 
  10   8   5       12.73       13.30      1.56 o 
  11   8   5       14.39       13.05      2.52 o 
 -13   9   5        7.50        8.48      1.83 o 
 -12   9   5        8.75        9.32      1.60 o 
 -11   9   5        0.33       -0.98      0.98 o 
 -10   9   5      172.95      165.65      3.31 o 
  -9   9   5       22.82       16.91      1.22 o 
  -8   9   5      110.74       98.07      2.06 o 
  -7   9   5      586.53      565.10      7.17 o 
  -6   9   5       79.84       80.39      2.16 o 
  -5   9   5        2.21        2.31      0.75 o 
  -4   9   5      312.03      305.15      4.32 o 
  -3   9   5        8.78        9.10      0.74 o 
  -2   9   5       11.22       12.84      1.21 o 
  -1   9   5       88.37       78.81      1.47 o 
   0   9   5      308.73      324.68      3.69 o 
   1   9   5       25.63       22.20      0.84 o 
   2   9   5      102.52      112.22      1.84 o 
   3   9   5        1.19        0.77      0.54 o 
   4   9   5      309.28      297.45      3.99 o 
   5   9   5       36.27       30.05      1.28 o 
   6   9   5      342.61      330.92      4.47 o 
   7   9   5      133.34      115.08      2.99 o 
   8   9   5        5.11        7.66      1.36 o 
   9   9   5      508.40      525.96      9.51 o 
  10   9   5       14.21       15.34      2.02 o 
  11   9   5        0.95       -0.84      2.03 o 
 -13  10   5        6.91        8.01      2.04 o 
 -12  10   5       12.83       11.44      1.64 o 
 -11  10   5       24.15       23.43      1.75 o 
 -10  10   5        0.03       -0.57      1.89 o 
  -9  10   5        0.16       -0.05      1.46 o 
  -8  10   5        1.35        0.52      1.02 o 
  -7  10   5      339.81      314.93      5.33 o 
  -6  10   5      162.05      153.17      3.87 o 
  -5  10   5       37.27       33.95      1.56 o 
  -4  10   5      297.62      274.77      4.00 o 
  -3  10   5        1.09        1.96      0.65 o 
  -2  10   5      249.56      219.13      3.54 o 
  -1  10   5       60.31       51.34      1.27 o 
   0  10   5      412.83      406.74      5.20 o 
   1  10   5      289.70      290.74      4.45 o 
   2  10   5        1.57        0.73      0.62 o 
   3  10   5       50.90       52.14      1.40 o 
   4  10   5       72.25       74.25      1.86 o 
   5  10   5       17.92       13.88      1.11 o 
   6  10   5       16.14       16.29      1.14 o 
   7  10   5       36.41       31.58      1.84 o 
   8  10   5       78.53       83.21      2.99 o 
   9  10   5        4.27        4.93      1.71 o 
  10  10   5       15.87       19.24      2.17 o 
  11  10   5       26.35       27.87      4.64 o 
 -12  11   5        6.08        6.41      1.53 o 
 -11  11   5       10.16       10.51      2.19 o 
 -10  11   5        4.94        4.52      1.34 o 
  -9  11   5       29.31       31.93      1.88 o 
  -8  11   5       18.74       14.71      1.65 o 
  -7  11   5      508.80      499.80      7.65 o 
  -6  11   5      188.19      158.45      3.48 o 
  -5  11   5      284.15      299.66      5.12 o 
  -4  11   5      223.75      216.06      3.58 o 
  -3  11   5       79.00       58.40      1.81 o 
  -2  11   5       11.28        6.39      0.89 o 
  -1  11   5       39.61       45.87      1.49 o 
   0  11   5        7.54        4.76      0.78 o 
   1  11   5      200.48      200.87      3.68 o 
   2  11   5       21.40       21.99      1.00 o 
   3  11   5        4.00        7.90      0.94 o 
   4  11   5      175.88      175.10      2.93 o 
   5  11   5       28.76       22.30      1.23 o 
   6  11   5       11.93       10.48      1.06 o 
   7  11   5       51.42       45.29      2.10 o 
   8  11   5       85.10       83.75      2.83 o 
   9  11   5       14.72       13.83      2.26 o 
  10  11   5       74.61       82.19      6.12 o 
 -12  12   5        0.09       -2.11      2.11 o 
 -11  12   5        7.16        6.84      1.46 o 
 -10  12   5       47.17       45.67      2.29 o 
  -9  12   5        0.02       -1.28      1.28 o 
  -8  12   5       88.62       86.01      2.77 o 
  -7  12   5       20.99       20.96      1.67 o 
  -6  12   5       12.16       12.42      1.46 o 
  -5  12   5      168.71      162.53      7.19 o 
  -4  12   5      379.71      379.31      6.07 o 
  -3  12   5      175.22      174.34      3.20 o 
  -2  12   5      147.95      142.67      2.87 o 
  -1  12   5      517.73      524.60      6.26 o 
   0  12   5       23.99       26.40      1.54 o 
   1  12   5        1.07        0.26      0.69 o 
   2  12   5       11.58       11.51      0.97 o 
   3  12   5        5.25        2.05      0.97 o 
   4  12   5      268.66      250.45      5.83 o 
   5  12   5       91.96       93.51      2.41 o 
   6  12   5        6.42        7.76      1.13 o 
   7  12   5       10.15        9.16      1.61 o 
   8  12   5        0.44       -1.79      1.79 o 
   9  12   5        6.67        7.47      1.83 o 
 -11  13   5        6.56        1.27      2.53 o 
 -10  13   5       14.98       14.22      1.67 o 
  -9  13   5       11.65       12.78      1.57 o 
  -8  13   5       11.91       11.29      2.10 o 
  -7  13   5       20.39       22.47      1.67 o 
  -6  13   5      251.11      247.07      4.85 o 
  -5  13   5      319.87      294.42      5.27 o 
  -4  13   5      229.86      214.50      4.27 o 
  -3  13   5      100.45       88.06      2.34 o 
  -2  13   5       49.94       43.16      1.70 o 
  -1  13   5      192.81      184.04      3.39 o 
   0  13   5      195.44      186.95      3.04 o 
   1  13   5        0.02       -0.31      0.71 o 
   2  13   5        0.00       -0.90      0.90 o 
   3  13   5        5.44        8.58      1.16 o 
   4  13   5        9.82       12.23      1.24 o 
   5  13   5       46.69       49.23      2.35 o 
   6  13   5        7.44        5.62      1.20 o 
   7  13   5        3.19        1.69      2.53 o 
   8  13   5       11.36        8.81      2.22 o 
 -10  14   5        3.06        6.76      2.96 o 
  -9  14   5        0.18       -0.42      1.31 o 
  -8  14   5        1.49        2.21      1.36 o 
  -7  14   5       46.39       41.74      2.10 o 
  -6  14   5        0.02        0.99      1.20 o 
  -5  14   5        0.06        0.08      1.02 o 
  -4  14   5       16.66       15.59      2.01 o 
  -3  14   5        0.20        0.26      1.06 o 
  -2  14   5       30.07       27.13      1.55 o 
  -1  14   5       63.91       60.76      2.53 o 
   0  14   5       32.60       40.73      1.72 o 
   1  14   5       21.35       19.45      1.64 o 
   2  14   5       33.69       38.15      1.66 o 
   3  14   5       41.35       38.56      1.77 o 
   4  14   5       54.70       52.59      2.08 o 
   5  14   5        4.03        2.96      1.13 o 
   6  14   5       12.23       15.28      1.69 o 
   7  14   5        7.49        9.97      2.39 o 
  -8  15   5        9.25       12.08      1.95 o 
  -7  15   5       46.68       43.93      2.25 o 
  -6  15   5        0.10        1.02      1.24 o 
  -5  15   5       82.51       86.81      2.90 o 
  -4  15   5        2.36        1.47      1.20 o 
  -3  15   5        1.42        1.77      1.20 o 
  -2  15   5      125.12      147.39      5.91 o 
  -1  15   5      134.81      124.74      2.93 o 
   0  15   5       10.06       10.94      1.31 o 
   1  15   5       48.91       47.90      2.16 o 
   2  15   5        1.76        0.67      1.04 o 
   3  15   5       26.98       27.12      1.62 o 
   4  15   5        1.52        2.28      1.13 o 
   5  15   5       26.71       26.40      1.70 o 
   6  15   5       68.30       76.67      5.70 o 
  -7  16   5        6.87        3.80      2.53 o 
  -6  16   5       28.00       31.00      2.04 o 
  -5  16   5        7.81        9.64      1.57 o 
  -4  16   5       11.70       17.96      1.71 o 
  -3  16   5        6.69        7.75      1.42 o 
  -2  16   5        3.03        6.24      1.36 o 
  -1  16   5       88.11       97.40      4.14 o 
   0  16   5       32.85       32.63      1.88 o 
   1  16   5       23.90       24.43      2.10 o 
   2  16   5        1.97        1.98      1.53 o 
   3  16   5        8.21        9.92      1.52 o 
   4  16   5       12.15       15.25      1.75 o 
   5  16   5        3.21        7.24      1.86 o 
  -5  17   5        2.59        5.85      1.92 o 
  -4  17   5        0.13        0.10      1.36 o 
  -3  17   5       16.62       18.46      1.84 o 
  -2  17   5        2.89        1.71      1.28 o 
  -1  17   5        0.02        0.00      1.10 o 
   0  17   5        1.14        2.64      1.28 o 
   1  17   5       29.64       29.14      2.50 o 
   2  17   5        6.33        8.99      1.57 o 
   3  17   5       11.98       20.43      1.84 o 
  -2  18   5       15.34       21.96      3.38 o 
  -1  18   5        6.78       10.02      2.22 o 
 -15   0   6       13.74        9.41      3.04 o 
 -14   0   6      107.70       96.76      4.75 o 
 -13   0   6        0.29        1.62      1.92 o 
 -12   0   6        7.29        2.83      1.92 o 
 -11   0   6      511.99      441.68      9.84 o 
 -10   0   6       42.15       37.64      3.17 o 
  -9   0   6        0.19        1.60      1.32 o 
  -8   0   6        0.37        2.88      0.61 o 
  -7   0   6       36.38       33.74      1.29 o 
  -6   0   6     6500.63     7326.01     85.22 o 
  -5   0   6     4154.94     4741.20     55.33 o 
  -4   0   6     2782.87     2981.38     35.02 o 
  -3   0   6       49.15       79.32      1.46 o 
  -2   0   6     1099.21     1272.99     15.24 o 
  -1   0   6      141.09      116.26      2.26 o 
   0   0   6     2914.02     3260.38     44.75 o 
   1   0   6     1674.16     1601.06     22.50 o 
   2   0   6      126.73      127.17      2.68 o 
   3   0   6     1142.47     1260.95     15.36 o 
   4   0   6      499.40      527.41      6.98 o 
   5   0   6       64.79       65.47      2.19 o 
   6   0   6      370.97      410.23      7.22 o 
   7   0   6      183.82      178.85      3.96 o 
   8   0   6      580.46      529.53     14.36 o 
   9   0   6        3.35        8.52      2.53 o 
  10   0   6       33.05       52.53      3.28 o 
  11   0   6        5.71        6.39      2.53 o 
  12   0   6        8.73        9.71      2.39 o 
  13   0   6        1.83        3.80      3.38 o 
 -15   1   6      183.04      192.97      4.89 o 
 -14   1   6       21.53       21.18      2.04 o 
 -13   1   6        0.39       -0.44      1.34 o 
 -12   1   6      119.46      116.78      3.25 o 
 -11   1   6       72.18       66.52      3.72 o 
 -10   1   6      208.95      180.72      3.67 o 
  -9   1   6       31.25       25.16      1.08 o 
  -8   1   6       17.96       10.87      0.95 o 
  -7   1   6       27.84       30.52      0.79 o 
  -6   1   6      715.95      854.23      7.56 o 
  -5   1   6     3167.91     3452.38     28.68 o 
  -4   1   6      517.69      540.16      4.89 o 
  -3   1   6        2.84        5.10      0.41 o 
  -2   1   6     3043.99     3028.37     25.08 o 
  -1   1   6      511.23      522.94      4.96 o 
   0   1   6     1571.66     1800.73     15.13 o 
   1   1   6     1283.75     1397.68     13.95 o 
   2   1   6        5.91        4.78      0.52 o 
   3   1   6     1393.74     1530.71     13.03 o 
   4   1   6     1954.69     2182.18     18.46 o 
   5   1   6      276.77      255.79      3.47 o 
   6   1   6      282.33      291.60      4.18 o 
   7   1   6       96.68       91.19      2.20 o 
   8   1   6      163.47      134.11      3.27 o 
   9   1   6        0.04       -0.74      1.06 o 
  10   1   6       26.55       27.05      1.84 o 
  11   1   6        6.08        8.94      1.57 o 
  12   1   6        1.23        0.20      1.40 o 
  13   1   6        6.28        6.48      2.02 o 
 -15   2   6        0.07       -1.65      1.65 o 
 -14   2   6       49.79       48.06      3.47 o 
 -13   2   6        1.24        3.00      1.65 o 
 -12   2   6        2.14       -0.23      1.28 o 
 -11   2   6       88.51       85.18      2.68 o 
 -10   2   6       69.00       57.30      1.77 o 
  -9   2   6        9.56        6.12      0.70 o 
  -8   2   6       72.69       76.15      2.00 o 
  -7   2   6        5.19        5.83      0.58 o 
  -6   2   6      704.13      773.38      7.41 o 
  -5   2   6      970.68     1043.89      9.69 o 
  -4   2   6       24.31       28.20      1.10 o 
  -3   2   6       39.73       38.35      0.93 o 
  -2   2   6        0.00        0.33      0.25 o 
  -1   2   6     4405.94     4660.79     38.40 o 
   0   2   6      641.91      648.72      5.75 o 
   1   2   6     2631.80     2733.26     22.75 o 
   2   2   6       10.39        9.28      0.42 o 
   3   2   6      264.53      224.54      2.43 o 
   4   2   6     1424.48     1524.72     13.09 o 
   5   2   6      622.41      610.46     12.57 o 
   6   2   6      797.35      837.14      9.95 o 
   7   2   6       42.08       42.07      1.68 o 
   8   2   6       25.84       32.36      1.50 o 
   9   2   6      404.29      378.82      6.49 o 
  10   2   6       76.88       74.95      2.63 o 
  11   2   6       10.96        9.04      1.57 o 
  12   2   6        8.43        7.62      1.67 o 
  13   2   6       32.87       36.31      4.64 o 
 -15   3   6        2.12        2.28      1.70 o 
 -14   3   6       52.79       63.37      2.84 o 
 -13   3   6        3.93        5.24      1.57 o 
 -12   3   6        0.44       -0.93      1.15 o 
 -11   3   6      280.82      270.02      4.41 o 
 -10   3   6      136.92      123.33      2.27 o 
  -9   3   6        4.52        4.04      0.68 o 
  -8   3   6      149.20      132.97      2.63 o 
  -7   3   6      195.64      187.97      2.38 o 
  -6   3   6        4.07        2.25      0.59 o 
  -5   3   6       36.59       42.37      2.07 o 
  -4   3   6       81.52       76.18      1.24 o 
  -3   3   6     2008.54     2210.27     18.52 o 
  -2   3   6        7.13        3.45      0.61 o 
  -1   3   6     4378.52     4697.07     38.71 o 
   0   3   6      848.34     1013.83      8.76 o 
   1   3   6        5.64        4.71      0.62 o 
   2   3   6       23.06       25.38      0.71 o 
   3   3   6      327.71      307.00      3.13 o 
   4   3   6     1489.20     1544.22     13.30 o 
   5   3   6     1898.82     1966.29     19.22 o 
   6   3   6       99.41       98.80      2.53 o 
   7   3   6       29.16       29.43      1.47 o 
   8   3   6        2.02        3.20      0.97 o 
   9   3   6       14.97       11.03      1.40 o 
  10   3   6       28.57       28.28      1.95 o 
  11   3   6        3.45        2.81      1.36 o 
  12   3   6        7.65       10.08      1.74 o 
 -15   4   6       19.01       28.31      3.36 o 
 -14   4   6       21.29       25.16      2.69 o 
 -13   4   6       15.84       18.43      2.13 o 
 -12   4   6       45.90       44.43      2.07 o 
 -11   4   6       32.19       32.03      1.55 o 
 -10   4   6       52.59       42.03      1.53 o 
  -9   4   6        1.36        2.99      0.76 o 
  -8   4   6      530.04      488.19      7.98 o 
  -7   4   6       19.27       15.62      1.32 o 
  -6   4   6      647.79      666.52      6.51 o 
  -5   4   6     1928.52     2137.19     19.19 o 
  -4   4   6     3186.42     3351.14     29.66 o 
  -3   4   6     1464.90     1537.14     13.08 o 
  -2   4   6      155.23      148.70      1.73 o 
  -1   4   6     2279.00     2670.68     22.24 o 
   0   4   6        3.89        2.41      0.39 o 
   1   4   6     1062.41     1045.18      9.07 o 
   2   4   6      841.10      812.47      7.23 o 
   3   4   6      518.52      517.98      5.16 o 
   4   4   6        3.15        4.72      0.55 o 
   5   4   6      115.93      126.08      1.98 o 
   6   4   6        7.36        7.19      0.97 o 
   7   4   6      211.48      195.96      3.50 o 
   8   4   6        2.49        2.42      0.97 o 
   9   4   6       11.14        9.09      1.36 o 
  10   4   6        4.23        3.17      1.27 o 
  11   4   6       11.72       11.88      1.63 o 
  12   4   6        3.50        2.87      1.50 o 
 -15   5   6       12.61       16.97      2.18 o 
 -14   5   6        1.15       -0.17      1.42 o 
 -13   5   6        4.04        4.78      1.42 o 
 -12   5   6       12.02        8.60      1.50 o 
 -11   5   6        0.07        0.90      1.01 o 
 -10   5   6      635.49      607.03      7.06 o 
  -9   5   6      235.57      224.53      3.29 o 
  -8   5   6       51.34       49.00      1.86 o 
  -7   5   6      261.44      241.00      4.22 o 
  -6   5   6     1021.09     1076.94     10.09 o 
  -5   5   6      368.34      405.05      4.19 o 
  -4   5   6      210.45      183.99      2.23 o 
  -3   5   6     2198.76     2437.64     20.40 o 
  -2   5   6     1081.51     1129.46      9.73 o 
  -1   5   6      130.49      142.64      1.69 o 
   0   5   6       28.43       26.47      0.73 o 
   1   5   6      302.53      310.00      3.14 o 
   2   5   6      138.01      158.12      1.93 o 
   3   5   6        6.09       11.94      0.72 o 
   4   5   6      101.89      109.07      1.70 o 
   5   5   6       29.88       31.51      1.13 o 
   6   5   6      154.65      159.54      3.01 o 
   7   5   6      316.60      320.58      5.43 o 
   8   5   6      143.90      138.41      2.97 o 
   9   5   6       39.92       38.69      1.73 o 
  10   5   6        6.63        7.35      1.58 o 
  11   5   6        0.73        0.80      1.53 o 
  12   5   6        3.80        2.09      1.78 o 
 -15   6   6        7.64        9.71      3.38 o 
 -14   6   6        0.03       -1.07      1.46 o 
 -13   6   6       11.23       11.49      1.64 o 
 -12   6   6       87.65       83.75      2.49 o 
 -11   6   6        1.62        3.09      1.23 o 
 -10   6   6       34.70       40.94      1.49 o 
  -9   6   6      209.01      210.07      3.20 o 
  -8   6   6       22.28       24.36      1.26 o 
  -7   6   6      229.79      254.69      4.59 o 
  -6   6   6       85.04       83.35      2.67 o 
  -5   6   6        0.10        0.03      0.42 o 
  -4   6   6      124.59      169.87      2.20 o 
  -3   6   6      147.90      158.71      1.83 o 
  -2   6   6       75.81       79.99      1.23 o 
  -1   6   6      530.71      480.31      4.49 o 
   0   6   6       28.96       40.37      0.85 o 
   1   6   6       11.05        8.28      0.53 o 
   2   6   6       31.00       41.76      1.03 o 
   3   6   6        1.56        1.92      0.51 o 
   4   6   6       10.55        7.29      0.68 o 
   5   6   6       14.79       11.33      0.80 o 
   6   6   6       20.03       24.68      1.28 o 
   7   6   6       17.73       15.16      1.40 o 
   8   6   6        5.14        8.01      1.42 o 
   9   6   6        0.00       -0.65      2.24 o 
  10   6   6        0.09        0.21      1.79 o 
  11   6   6        0.52        1.85      1.92 o 
 -14   7   6        7.46        8.29      1.77 o 
 -13   7   6        1.27        3.19      1.29 o 
 -12   7   6       44.56       46.37      1.95 o 
 -11   7   6       96.40      100.43      2.33 o 
 -10   7   6       18.23       17.72      1.38 o 
  -9   7   6      165.17      149.50      2.61 o 
  -8   7   6      314.30      302.75      3.99 o 
  -7   7   6        9.79        9.69      0.83 o 
  -6   7   6       38.06       29.94      1.10 o 
  -5   7   6       22.20       19.03      0.76 o 
  -4   7   6        5.19        5.23      1.13 o 
  -3   7   6      120.99      113.32      1.51 o 
  -2   7   6        0.31        1.49      0.66 o 
  -1   7   6      245.21      216.82      2.38 o 
   0   7   6      602.99      607.46      6.04 o 
   1   7   6        5.10       10.03      0.65 o 
   2   7   6      156.08      149.06      2.06 o 
   3   7   6       11.66       14.77      0.93 o 
   4   7   6      610.23      617.17      6.34 o 
   5   7   6       50.41       51.84      2.17 o 
   6   7   6      140.04      119.78      3.35 o 
   7   7   6      146.93      130.80      3.16 o 
   8   7   6      110.94      106.62      3.41 o 
   9   7   6      145.90      130.31      6.83 o 
  10   7   6       17.02       19.41      1.74 o 
  11   7   6        8.27        5.73      1.78 o 
 -14   8   6       17.41       24.94      4.01 o 
 -13   8   6        5.18        2.80      1.40 o 
 -12   8   6       17.46       16.06      1.32 o 
 -11   8   6      122.46      125.10      2.60 o 
 -10   8   6       16.10       14.02      1.14 o 
  -9   8   6      129.79      122.18      2.37 o 
  -8   8   6       93.24       82.92      1.91 o 
  -7   8   6       78.65       70.45      1.69 o 
  -6   8   6       28.21       24.61      1.08 o 
  -5   8   6      136.29      141.72      2.35 o 
  -4   8   6        5.80        8.48      0.71 o 
  -3   8   6        3.38        5.01      0.61 o 
  -2   8   6       31.75       30.23      0.93 o 
  -1   8   6     1048.80     1063.93     10.07 o 
   0   8   6      184.29      181.33      2.87 o 
   1   8   6       12.97       16.71      0.81 o 
   2   8   6       96.96       96.46      1.65 o 
   3   8   6       11.54        9.22      0.74 o 
   4   8   6      304.49      284.25      3.84 o 
   5   8   6     1020.99     1012.69     10.78 o 
   6   8   6        3.18        1.58      1.06 o 
   7   8   6       71.31       61.15      2.31 o 
   8   8   6       20.43       23.05      1.74 o 
   9   8   6       88.71       90.96      2.94 o 
  10   8   6       10.44        9.89      1.51 o 
  11   8   6        9.88       15.29      2.74 o 
 -13   9   6        0.95        2.67      1.53 o 
 -12   9   6       28.71       27.67      1.70 o 
 -11   9   6        1.27        0.02      1.07 o 
 -10   9   6        9.17        9.99      1.28 o 
  -9   9   6        3.12        2.00      0.88 o 
  -8   9   6       15.35       21.39      1.25 o 
  -7   9   6      340.33      327.45      4.70 o 
  -6   9   6        0.30       -0.74      0.75 o 
  -5   9   6      339.27      348.96      5.43 o 
  -4   9   6        8.30        7.47      0.71 o 
  -3   9   6      190.17      171.97      2.55 o 
  -2   9   6       73.91       66.84      2.22 o 
  -1   9   6      405.19      397.58      7.50 o 
   0   9   6      409.03      413.29      4.51 o 
   1   9   6        0.34        0.88      0.58 o 
   2   9   6      109.88       94.60      1.72 o 
   3   9   6      139.40      123.30      2.04 o 
   4   9   6       24.82       19.59      1.17 o 
   5   9   6       71.17       60.26      1.71 o 
   6   9   6       71.00       80.97      2.48 o 
   7   9   6        0.42        1.06      1.15 o 
   8   9   6      419.40      420.97      8.11 o 
   9   9   6        3.41        4.18      1.40 o 
  10   9   6        8.33        7.36      1.95 o 
 -13  10   6        3.59        5.07      2.96 o 
 -12  10   6       25.19       28.67      1.96 o 
 -11  10   6       17.41       14.47      1.61 o 
 -10  10   6       11.48        9.54      1.42 o 
  -9  10   6       21.23       16.55      1.46 o 
  -8  10   6       31.53       28.03      1.61 o 
  -7  10   6       45.20       51.29      2.00 o 
  -6  10   6        5.33        3.28      1.15 o 
  -5  10   6       22.63       18.76      1.33 o 
  -4  10   6      382.19      378.77      4.67 o 
  -3  10   6       13.34       15.09      0.94 o 
  -2  10   6       75.57       66.01      1.62 o 
  -1  10   6       41.66       43.21      1.23 o 
   0  10   6      221.25      209.43      2.82 o 
   1  10   6        7.90        3.85      0.72 o 
   2  10   6       10.90        9.32      0.91 o 
   3  10   6       50.01       64.68      1.72 o 
   4  10   6      107.21       99.81      2.15 o 
   5  10   6        1.76        1.34      0.86 o 
   6  10   6        0.15        0.32      1.06 o 
   7  10   6       23.12       17.14      1.52 o 
   8  10   6       24.88       23.43      1.79 o 
   9  10   6        7.86        9.10      1.57 o 
  10  10   6       22.48       21.51      2.33 o 
 -12  11   6        4.24        3.26      1.46 o 
 -11  11   6       28.26       27.79      2.04 o 
 -10  11   6        0.21       -0.44      1.09 o 
  -9  11   6        0.20        1.50      1.18 o 
  -8  11   6       12.43       13.37      1.40 o 
  -7  11   6        2.35        0.31      1.06 o 
  -6  11   6      154.57      141.58      3.66 o 
  -5  11   6      360.17      340.38      5.59 o 
  -4  11   6      413.99      409.34      5.66 o 
  -3  11   6      139.57      134.08      2.68 o 
  -2  11   6        7.31        6.83      0.97 o 
  -1  11   6      232.14      243.14      3.42 o 
   0  11   6        3.16        2.85      0.72 o 
   1  11   6      122.36      130.82      2.20 o 
   2  11   6      282.13      287.32      3.62 o 
   3  11   6        0.81       -0.39      0.74 o 
   4  11   6        0.51        0.46      0.82 o 
   5  11   6       41.44       45.41      1.66 o 
   6  11   6       19.98       18.70      1.63 o 
   7  11   6        1.72        3.47      1.31 o 
   8  11   6       70.72       72.53      2.73 o 
   9  11   6        4.50        3.25      1.78 o 
 -12  12   6        4.15        6.33      2.53 o 
 -11  12   6       12.88       12.29      1.75 o 
 -10  12   6       28.48       28.86      2.38 o 
  -9  12   6        1.19        0.84      1.24 o 
  -8  12   6      233.55      222.37      5.36 o 
  -7  12   6        7.10       10.85      1.46 o 
  -6  12   6       67.66       69.89      2.42 o 
  -5  12   6      485.87      482.45      7.44 o 
  -4  12   6       66.62       52.95      2.05 o 
  -3  12   6        0.04       -0.06      0.85 o 
  -2  12   6      112.65      121.59      2.60 o 
  -1  12   6      522.65      525.96      6.91 o 
   0  12   6      219.64      219.61      3.36 o 
   1  12   6        0.47        0.38      0.79 o 
   2  12   6        0.10        0.55      0.94 o 
   3  12   6        5.42        4.54      1.01 o 
   4  12   6      195.06      194.23      3.55 o 
   5  12   6        3.40        2.72      1.04 o 
   6  12   6       31.66       30.66      1.88 o 
   7  12   6        0.17       -1.15      1.15 o 
   8  12   6       16.52       13.26      2.02 o 
   9  12   6        0.08        1.10      2.22 o 
 -11  13   6        2.46        3.38      2.53 o 
 -10  13   6        1.00        1.59      1.43 o 
  -9  13   6       29.23       28.84      1.96 o 
  -8  13   6       27.65       25.46      1.91 o 
  -7  13   6       27.88       29.16      1.90 o 
  -6  13   6        3.07        1.31      1.06 o 
  -5  13   6        7.70        6.67      1.24 o 
  -4  13   6       39.37       36.13      1.84 o 
  -3  13   6       45.30       41.67      1.66 o 
  -2  13   6       50.83       52.15      1.92 o 
  -1  13   6      153.69      133.69      2.87 o 
   0  13   6        0.09       -0.84      1.01 o 
   1  13   6        1.19        0.99      0.79 o 
   2  13   6        2.32        1.99      1.01 o 
   3  13   6        0.94        1.24      1.01 o 
   4  13   6       13.99       13.98      1.28 o 
   5  13   6        0.26        0.99      1.20 o 
   6  13   6       22.74       25.28      2.10 o 
   7  13   6        4.40        5.03      1.67 o 
   8  13   6        1.87        0.26      2.11 o 
  -9  14   6        0.10       -1.13      1.28 o 
  -8  14   6        0.05       -0.72      1.21 o 
  -7  14   6        4.14        2.45      1.28 o 
  -6  14   6        5.50        8.34      1.71 o 
  -5  14   6       13.88       10.48      1.42 o 
  -4  14   6       27.52       29.56      1.71 o 
  -3  14   6      153.62      162.36      3.74 o 
  -2  14   6      443.20      424.59      6.12 o 
  -1  14   6       68.57       64.78      2.09 o 
   0  14   6       26.78       26.48      1.47 o 
   1  14   6        0.88        2.16      0.92 o 
   2  14   6        5.08        3.72      1.13 o 
   3  14   6       51.00       49.22      2.00 o 
   4  14   6       19.56       23.01      1.79 o 
   5  14   6        0.46       -0.28      1.46 o 
   6  14   6        1.60        0.84      1.46 o 
   7  14   6       21.43       29.98      4.22 o 
  -8  15   6       30.97       31.15      2.26 o 
  -7  15   6       17.53       20.99      2.01 o 
  -6  15   6        1.72        2.73      1.36 o 
  -5  15   6        9.27        9.91      1.46 o 
  -4  15   6        0.20        0.34      1.06 o 
  -3  15   6        3.85        5.91      1.24 o 
  -2  15   6        4.93        7.12      1.18 o 
  -1  15   6       44.42       41.96      1.85 o 
   0  15   6       39.93       41.50      1.81 o 
   1  15   6       67.90       70.22      3.75 o 
   2  15   6       12.78       13.97      1.63 o 
   3  15   6        3.99        4.22      1.13 o 
   4  15   6       10.98       13.61      1.66 o 
   5  15   6       43.92       47.68      4.98 o 
   6  15   6       32.32       38.00      4.64 o 
  -6  16   6        3.85        4.74      1.50 o 
  -5  16   6        0.96        0.65      1.40 o 
  -4  16   6        6.70        7.89      1.46 o 
  -3  16   6       25.92       25.61      1.84 o 
  -2  16   6        5.37        6.83      1.42 o 
  -1  16   6       12.73       17.73      1.50 o 
   0  16   6        1.97       -0.08      1.01 o 
   1  16   6        2.40        4.86      1.48 o 
   2  16   6       16.00       21.64      1.95 o 
   3  16   6        3.91        4.21      1.46 o 
   4  16   6        9.20       13.33      1.58 o 
  -4  17   6        7.32        8.86      1.57 o 
  -3  17   6       10.56       15.18      2.92 o 
  -2  17   6       54.82       69.56      2.78 o 
  -1  17   6        0.33        3.63      1.24 o 
   0  17   6        0.89        3.62      1.67 o 
   1  17   6        1.17        0.69      1.61 o 
   2  17   6        0.67       -0.47      1.67 o 
 -15   1   7       83.54       91.39      3.95 o 
 -14   1   7       34.76       43.35      2.64 o 
 -13   1   7       75.64       75.86      2.80 o 
 -12   1   7       66.64       63.28      2.46 o 
 -11   1   7        1.81       -0.27      1.18 o 
 -10   1   7      172.15      164.19      3.52 o 
  -9   1   7        0.00       -0.19      0.73 o 
  -8   1   7        0.25       -0.03      0.50 o 
  -7   1   7        4.66        4.51      0.77 o 
  -6   1   7       35.36       39.99      0.89 o 
  -5   1   7      647.51      719.07      6.44 o 
  -4   1   7      104.58      110.68      1.36 o 
  -3   1   7     2821.05     3094.86     25.71 o 
  -2   1   7      158.84      161.30      1.90 o 
  -1   1   7      147.77      135.70      1.71 o 
   0   1   7     2138.28     2367.10     19.79 o 
   1   1   7      151.75      122.47      1.92 o 
   2   1   7      338.81      325.17      3.96 o 
   3   1   7      820.72      856.64      9.10 o 
   4   1   7      165.21      152.95      2.43 o 
   5   1   7      250.49      249.64      3.44 o 
   6   1   7       98.60       96.12      2.03 o 
   7   1   7      139.86      123.00      3.20 o 
   8   1   7        5.38        6.08      1.27 o 
   9   1   7        6.06        5.55      1.31 o 
  10   1   7        1.60        1.09      1.31 o 
  11   1   7        1.15        3.07      1.42 o 
  12   1   7       13.12       13.17      1.84 o 
 -15   2   7        0.92        1.29      1.68 o 
 -14   2   7        5.06        5.77      2.74 o 
 -13   2   7        0.89        0.61      1.31 o 
 -12   2   7       36.81       31.78      1.93 o 
 -11   2   7      288.07      253.07      4.79 o 
 -10   2   7       70.60       63.33      2.25 o 
  -9   2   7        6.69        5.49      0.74 o 
  -8   2   7       20.25       18.10      0.78 o 
  -7   2   7      128.08      126.67      2.12 o 
  -6   2   7      186.02      222.57      2.87 o 
  -5   2   7      486.76      443.55      4.49 o 
  -4   2   7      387.39      409.93      3.82 o 
  -3   2   7      150.68      157.81      1.92 o 
  -2   2   7        0.61        1.91      0.37 o 
  -1   2   7      370.56      367.59      3.46 o 
   0   2   7     2618.02     2916.30     24.29 o 
   1   2   7       99.15      120.84      1.47 o 
   2   2   7       74.15       72.32      1.23 o 
   3   2   7       89.26       88.78      2.03 o 
   4   2   7       31.81       35.54      1.19 o 
   5   2   7      490.72      513.92      6.02 o 
   6   2   7       19.10       19.33      1.02 o 
   7   2   7       58.71       46.25      1.77 o 
   8   2   7      141.09      119.79      3.22 o 
   9   2   7       28.00       30.12      1.88 o 
  10   2   7       11.94       17.08      2.67 o 
  11   2   7       16.37       18.68      1.84 o 
  12   2   7        3.01        1.85      1.52 o 
 -15   3   7        4.76        5.29      1.75 o 
 -14   3   7       32.95       37.88      2.32 o 
 -13   3   7        0.74        0.65      1.31 o 
 -12   3   7        8.90        7.62      1.53 o 
 -11   3   7       95.79       76.32      2.54 o 
 -10   3   7        0.54       -0.14      0.70 o 
  -9   3   7       89.68       86.31      1.83 o 
  -8   3   7        4.43        4.09      0.64 o 
  -7   3   7       86.60       77.76      1.44 o 
  -6   3   7      596.27      643.98      6.36 o 
  -5   3   7     1074.19     1122.37     10.44 o 
  -4   3   7       22.75       16.79      0.66 o 
  -3   3   7      145.59      139.47      2.01 o 
  -2   3   7      453.37      489.73      4.51 o 
  -1   3   7       75.02       80.94      1.18 o 
   0   3   7      338.17      413.77      3.89 o 
   1   3   7      452.99      471.29      4.42 o 
   2   3   7      323.63      283.90      2.90 o 
   3   3   7      124.94      132.54      2.05 o 
   4   3   7     1557.34     1517.60     31.98 o 
   5   3   7      120.27      115.72      2.55 o 
   6   3   7        0.33        0.14      0.78 o 
   7   3   7       27.87       27.93      1.45 o 
   8   3   7      251.27      238.43      4.33 o 
   9   3   7        7.39        8.22      1.42 o 
  10   3   7       20.79       23.04      1.84 o 
  11   3   7       59.72       66.85      2.84 o 
  12   3   7        5.26        9.55      2.26 o 
 -15   4   7        1.85        0.73      1.70 o 
 -14   4   7        0.73        1.56      1.53 o 
 -13   4   7        3.56        2.42      1.40 o 
 -12   4   7        3.32        1.94      1.34 o 
 -11   4   7      114.93      110.00      2.68 o 
 -10   4   7       79.95       80.93      1.92 o 
  -9   4   7        6.94        4.11      0.84 o 
  -8   4   7      112.63      108.47      2.02 o 
  -7   4   7      210.00      208.25      3.90 o 
  -6   4   7      208.98      193.77      2.45 o 
  -5   4   7        0.21        0.16      0.45 o 
  -4   4   7      448.86      530.92      5.29 o 
  -3   4   7      753.47      822.63      7.24 o 
  -2   4   7       26.39       35.09      0.79 o 
  -1   4   7     2390.70     2663.98     22.26 o 
   0   4   7      162.14      193.56      2.13 o 
   1   4   7      534.78      562.37      5.15 o 
   2   4   7      178.63      188.42      2.18 o 
   3   4   7       19.32       16.86      0.70 o 
   4   4   7     1775.67     1828.80     18.49 o 
   5   4   7      111.89       94.41      1.91 o 
   6   4   7        4.61        4.48      0.94 o 
   7   4   7        0.01       -0.88      0.90 o 
   8   4   7      141.80      144.25      3.06 o 
   9   4   7      196.46      189.61      4.27 o 
  10   4   7        5.93        9.02      1.57 o 
  11   4   7        8.00        9.19      1.63 o 
  12   4   7       40.59       44.34      5.07 o 
 -15   5   7       24.31       22.09      2.82 o 
 -14   5   7        0.85        3.33      1.83 o 
 -13   5   7        4.11        3.14      1.43 o 
 -12   5   7      105.69      100.51      3.35 o 
 -11   5   7       74.59       63.81      1.84 o 
 -10   5   7      135.84      123.17      2.40 o 
  -9   5   7      607.64      592.36      6.77 o 
  -8   5   7      150.70      144.50      2.41 o 
  -7   5   7      396.94      381.74      4.65 o 
  -6   5   7       64.51       59.94      1.50 o 
  -5   5   7       52.66       51.38      1.19 o 
  -4   5   7      535.89      629.39      6.18 o 
  -3   5   7       17.19       18.74      0.98 o 
  -2   5   7      877.47      926.04      8.15 o 
  -1   5   7      534.50      527.56      4.92 o 
   0   5   7      242.72      254.81      2.68 o 
   1   5   7       90.28      101.12      1.44 o 
   2   5   7       69.85       76.12      1.25 o 
   3   5   7      250.67      249.94      4.86 o 
   4   5   7      260.21      233.96      3.27 o 
   5   5   7       54.78       49.51      1.88 o 
   6   5   7      212.78      192.85      3.75 o 
   7   5   7       29.53       25.38      1.39 o 
   8   5   7       12.79       13.70      1.26 o 
   9   5   7        7.69        7.04      1.14 o 
  10   5   7       13.51       13.84      1.87 o 
  11   5   7       10.62       11.28      2.02 o 
  12   5   7        3.04        5.07      3.38 o 
 -15   6   7        3.06        4.22      3.38 o 
 -14   6   7        2.84        5.75      1.65 o 
 -13   6   7       44.74       46.13      2.47 o 
 -12   6   7       51.64       49.51      2.01 o 
 -11   6   7        8.49       10.57      1.10 o 
 -10   6   7        4.10        5.02      0.93 o 
  -9   6   7       88.52       82.96      1.88 o 
  -8   6   7      117.76      100.64      2.00 o 
  -7   6   7      302.46      285.51      4.29 o 
  -6   6   7       78.18       71.72      1.44 o 
  -5   6   7     1394.74     1421.18     13.13 o 
  -4   6   7      365.87      405.92      4.29 o 
  -3   6   7      710.41      745.17      6.70 o 
  -2   6   7      110.91      108.95      1.47 o 
  -1   6   7      155.78      157.22      1.87 o 
   0   6   7       63.36       76.14      1.25 o 
   1   6   7      270.71      244.51      2.67 o 
   2   6   7       59.57       48.22      1.33 o 
   3   6   7        6.91        6.52      0.60 o 
   4   6   7      308.84      293.66      3.86 o 
   5   6   7       34.22       37.12      1.47 o 
   6   6   7       23.85       19.72      1.85 o 
   7   6   7        9.79        9.72      1.31 o 
   8   6   7        6.72        4.90      1.31 o 
   9   6   7        3.95        3.76      1.53 o 
  10   6   7        3.42        7.49      2.22 o 
  11   6   7        3.48        6.36      2.52 o 
 -14   7   7        0.09        1.82      1.61 o 
 -13   7   7        0.10       -0.38      1.40 o 
 -12   7   7        4.05        1.17      1.22 o 
 -11   7   7        0.30        0.74      0.93 o 
 -10   7   7      310.96      296.60      4.15 o 
  -9   7   7        0.34       -0.61      0.75 o 
  -8   7   7       73.83       77.62      2.07 o 
  -7   7   7      184.54      164.24      2.60 o 
  -6   7   7        3.49        2.59      0.74 o 
  -5   7   7       18.24       17.96      0.77 o 
  -4   7   7      479.78      464.70      4.83 o 
  -3   7   7      505.70      546.74      5.53 o 
  -2   7   7       69.47       81.85      1.83 o 
  -1   7   7     3242.74     3514.52     31.34 o 
   0   7   7       19.52       24.38      0.84 o 
   1   7   7      162.63      164.68      2.22 o 
   2   7   7       69.24       66.96      1.79 o 
   3   7   7      498.18      507.91      5.39 o 
   4   7   7       75.03       73.71      1.94 o 
   5   7   7       17.02       13.42      1.31 o 
   6   7   7       37.05       33.19      1.74 o 
   7   7   7        4.28        5.11      1.83 o 
   8   7   7       15.74       15.51      1.71 o 
   9   7   7        1.75        1.27      1.27 o 
  10   7   7        2.98        2.96      1.58 o 
  11   7   7        0.23        2.39      1.71 o 
 -14   8   7       11.36       13.70      2.52 o 
 -13   8   7       42.86       58.70      2.53 o 
 -12   8   7       82.16       84.00      3.27 o 
 -11   8   7       78.13       76.19      2.36 o 
 -10   8   7      111.76      114.85      2.39 o 
  -9   8   7        5.22        7.42      0.95 o 
  -8   8   7        2.93        1.50      0.82 o 
  -7   8   7        0.13       -0.34      0.70 o 
  -6   8   7      837.38      801.09      8.64 o 
  -5   8   7       92.40       83.06      2.14 o 
  -4   8   7      218.37      211.77      2.93 o 
  -3   8   7       25.32       22.22      0.94 o 
  -2   8   7      109.00      113.74      1.79 o 
  -1   8   7      589.66      622.09      6.29 o 
   0   8   7       77.46       70.03      1.43 o 
   1   8   7      579.94      587.06      6.03 o 
   2   8   7       39.27       38.38      1.20 o 
   3   8   7      378.11      365.84      4.20 o 
   4   8   7       24.29       18.02      1.28 o 
   5   8   7      376.04      379.97      6.23 o 
   6   8   7        5.23        4.86      1.15 o 
   7   8   7      239.39      245.88      4.79 o 
   8   8   7       15.40       12.02      1.65 o 
   9   8   7        2.36        1.72      1.31 o 
  10   8   7        3.75        2.57      1.46 o 
  11   8   7       43.37       59.54      5.49 o 
 -13   9   7        0.02        2.26      1.79 o 
 -12   9   7        3.13        2.36      1.26 o 
 -11   9   7        7.83        4.45      1.52 o 
 -10   9   7        5.45        5.71      1.05 o 
  -9   9   7       31.50       32.95      1.52 o 
  -8   9   7      104.20      103.30      2.43 o 
  -7   9   7       78.25       76.74      3.14 o 
  -6   9   7        0.41        1.43      0.86 o 
  -5   9   7       93.67       91.48      1.86 o 
  -4   9   7      151.62      153.69      2.49 o 
  -3   9   7       58.07       44.08      1.37 o 
  -2   9   7       56.09       56.60      1.76 o 
  -1   9   7      138.33      142.56      2.50 o 
   0   9   7        9.55       10.82      0.80 o 
   1   9   7      121.71      115.63      2.14 o 
   2   9   7       44.48       42.27      1.38 o 
   3   9   7       28.81       31.82      1.20 o 
   4   9   7      357.04      372.95      5.82 o 
   5   9   7       84.66       85.35      2.63 o 
   6   9   7        7.36        8.97      1.27 o 
   7   9   7        0.10        0.32      1.46 o 
   8   9   7       78.73       77.03      2.79 o 
   9   9   7       74.14       65.73      2.68 o 
  10   9   7       21.14       21.85      1.98 o 
 -13  10   7        1.55       -2.11      2.11 o 
 -12  10   7        0.63       -1.16      1.24 o 
 -11  10   7        4.48        6.73      1.46 o 
 -10  10   7      147.24      149.43      3.56 o 
  -9  10   7       11.69        6.09      1.27 o 
  -8  10   7      150.16      159.01      3.48 o 
  -7  10   7        7.21        4.80      1.18 o 
  -6  10   7      115.35      110.53      2.39 o 
  -5  10   7       47.42       45.62      1.69 o 
  -4  10   7       27.45       29.32      1.17 o 
  -3  10   7       12.67       12.68      0.91 o 
  -2  10   7       21.05       28.25      1.54 o 
  -1  10   7      144.96      125.58      2.07 o 
   0  10   7      887.31      874.18      9.23 o 
   1  10   7       24.88       27.94      1.20 o 
   2  10   7      117.57      107.72      1.96 o 
   3  10   7      158.07      147.94      2.63 o 
   4  10   7       59.37       47.41      1.81 o 
   5  10   7       51.16       51.55      2.32 o 
   6  10   7       11.49       13.02      1.46 o 
   7  10   7       38.93       36.99      2.44 o 
   8  10   7       36.20       35.63      2.11 o 
   9  10   7        9.98       10.58      1.71 o 
  10  10   7       20.81       17.41      2.82 o 
 -12  11   7       38.06       43.72      2.39 o 
 -11  11   7       91.18       91.82      3.10 o 
 -10  11   7      118.00      126.53      3.84 o 
  -9  11   7       10.22       12.51      1.50 o 
  -8  11   7        1.75        1.73      1.15 o 
  -7  11   7       12.03       12.72      1.54 o 
  -6  11   7        6.40        6.25      1.24 o 
  -5  11   7      665.38      678.93      9.55 o 
  -4  11   7      121.44      120.24      2.73 o 
  -3  11   7      179.34      159.47      3.86 o 
  -2  11   7        3.34        3.04      0.88 o 
  -1  11   7        3.29        0.00      0.74 o 
   0  11   7       23.79       27.14      1.30 o 
   1  11   7       20.68       13.13      0.90 o 
   2  11   7        0.01       -0.65      0.65 o 
   3  11   7        7.93        6.60      0.97 o 
   4  11   7       55.62       54.08      2.11 o 
   5  11   7       39.20       37.01      1.84 o 
   6  11   7        3.23        3.91      1.27 o 
   7  11   7       36.01       38.30      2.05 o 
   8  11   7      201.22      192.05      4.45 o 
   9  11   7        0.53        0.28      1.46 o 
 -11  12   7       43.60       50.74      2.50 o 
 -10  12   7        3.64        4.58      1.40 o 
  -9  12   7       26.06       28.92      1.93 o 
  -8  12   7       22.14       21.20      1.74 o 
  -7  12   7       15.96       15.13      1.42 o 
  -6  12   7        0.08        1.02      2.26 o 
  -5  12   7        8.73        6.02      1.27 o 
  -4  12   7        2.84        3.14      1.10 o 
  -3  12   7       37.25       34.90      1.58 o 
  -2  12   7      132.90      131.17      2.79 o 
  -1  12   7      155.48      150.72      2.98 o 
   0  12   7       53.34       45.40      1.69 o 
   1  12   7       93.59       91.61      2.06 o 
   2  12   7       11.80       10.91      1.13 o 
   3  12   7       21.37       18.18      1.24 o 
   4  12   7       99.68       98.11      2.90 o 
   5  12   7        2.93        3.26      1.20 o 
   6  12   7        0.07       -0.70      1.20 o 
   7  12   7        1.48        1.00      1.31 o 
   8  12   7        4.49        2.64      1.52 o 
 -11  13   7        3.03        5.49      2.96 o 
 -10  13   7       28.99       28.96      2.04 o 
  -9  13   7       48.01       45.97      2.31 o 
  -8  13   7       84.03       74.55      2.73 o 
  -7  13   7        4.92        4.43      1.36 o 
  -6  13   7       36.41       39.89      2.00 o 
  -5  13   7        7.96        9.84      1.36 o 
  -4  13   7       97.11       93.74      2.78 o 
  -3  13   7      108.41      111.85      2.64 o 
  -2  13   7        6.82        6.78      1.09 o 
  -1  13   7       29.17       29.87      1.53 o 
   0  13   7        4.32        5.22      1.04 o 
   1  13   7       27.83       34.97      1.62 o 
   2  13   7       33.76       36.79      1.66 o 
   3  13   7       32.59       35.19      1.66 o 
   4  13   7       18.48       17.84      1.78 o 
   5  13   7      105.82      112.40      4.70 o 
   6  13   7        0.61       -1.37      1.37 o 
   7  13   7        0.06        1.51      1.61 o 
  -9  14   7       13.83       17.90      2.19 o 
  -8  14   7       43.72       40.66      2.25 o 
  -7  14   7       10.79       10.58      1.57 o 
  -6  14   7        0.65        1.65      1.15 o 
  -5  14   7        6.81        6.26      1.28 o 
  -4  14   7        7.46        6.15      1.20 o 
  -3  14   7       49.08       51.47      2.16 o 
  -2  14   7       45.06       50.26      1.96 o 
  -1  14   7        0.82        2.88      1.44 o 
   0  14   7       37.58       30.41      1.58 o 
   1  14   7        0.93        1.98      1.28 o 
   2  14   7       10.34       12.30      2.07 o 
   3  14   7        2.39        2.83      1.16 o 
   4  14   7       69.71       76.30      3.15 o 
   5  14   7       22.44       27.31      2.27 o 
   6  14   7       19.77       23.25      2.27 o 
  -8  15   7        2.36        2.12      1.40 o 
  -7  15   7        6.18        7.52      1.53 o 
  -6  15   7       17.09       16.66      1.79 o 
  -5  15   7      140.66      138.90      4.21 o 
  -4  15   7        0.21        0.76      2.13 o 
  -3  15   7       23.82       26.13      1.88 o 
  -2  15   7       89.94       97.88      2.67 o 
  -1  15   7        6.31        6.63      1.24 o 
   0  15   7       31.58       28.58      1.62 o 
   1  15   7        0.09        0.77      1.31 o 
   2  15   7        2.82        3.02      1.36 o 
   3  15   7        6.55        4.59      1.42 o 
   4  15   7        6.01        9.93      1.78 o 
   5  15   7       34.68       39.24      3.38 o 
  -6  16   7        7.53        7.12      1.57 o 
  -5  16   7       17.06       20.10      1.84 o 
  -4  16   7        0.00       -1.18      1.18 o 
  -3  16   7        7.22       10.12      1.50 o 
  -2  16   7        5.67        9.08      1.57 o 
  -1  16   7       66.32       78.63      2.55 o 
   0  16   7        0.09        0.41      1.31 o 
   1  16   7       18.03       21.17      1.84 o 
   2  16   7       12.35       14.63      1.89 o 
   3  16   7       18.78       22.65      2.19 o 
   4  16   7       22.45       24.49      3.80 o 
  -4  17   7        7.34       12.67      2.96 o 
  -3  17   7        1.19        0.70      1.36 o 
  -2  17   7       23.26       25.79      2.00 o 
  -1  17   7        0.86       -1.06      1.14 o 
   0  17   7        4.64        2.19      1.52 o 
   1  17   7        0.44        1.88      1.55 o 
 -15   0   8        0.03        2.81      2.42 o 
 -14   0   8       11.86       14.71      3.80 o 
 -13   0   8        0.61       -0.42      2.53 o 
 -12   0   8       85.49       91.04      3.96 o 
 -11   0   8      624.30      600.75     14.15 o 
 -10   0   8      285.48      253.91      8.02 o 
  -9   0   8      401.90      412.77      8.80 o 
  -8   0   8       48.47       50.44      1.83 o 
  -7   0   8      484.23      471.06      6.48 o 
  -6   0   8      126.92      139.43      2.45 o 
  -5   0   8        2.89        3.28      0.61 o 
  -4   0   8        2.47        0.52      0.55 o 
  -3   0   8      873.50     1030.12     12.71 o 
  -2   0   8     1442.28     1496.49     17.98 o 
  -1   0   8      488.41      482.39      6.30 o 
   0   0   8      337.44      256.64      4.55 o 
   1   0   8       76.51       77.53      2.10 o 
   2   0   8       48.71       61.22      2.02 o 
   3   0   8      740.08      707.93     10.97 o 
   4   0   8       10.82       13.15      1.22 o 
   5   0   8       81.44       77.64      2.59 o 
   6   0   8       33.29       35.51      1.86 o 
   7   0   8       45.21       37.89      2.96 o 
   8   0   8      195.23      180.33      5.67 o 
   9   0   8       11.44       11.19      2.22 o 
  10   0   8        8.63       11.15      2.22 o 
  11   0   8       14.59       15.86      3.59 o 
  12   0   8       23.35       21.96      4.22 o 
 -15   1   8      110.23      133.49      4.10 o 
 -14   1   8        0.33        0.63      1.43 o 
 -13   1   8       30.42       30.31      2.04 o 
 -12   1   8      112.49      111.30      3.40 o 
 -11   1   8      112.16      100.24      2.82 o 
 -10   1   8        1.98        0.07      1.06 o 
  -9   1   8       18.94       16.11      1.10 o 
  -8   1   8      692.69      704.37      7.04 o 
  -7   1   8      179.12      189.44      2.45 o 
  -6   1   8      433.03      446.42      4.30 o 
  -5   1   8      220.55      227.78      2.41 o 
  -4   1   8       58.35       69.72      1.11 o 
  -3   1   8     2448.13     2699.86     22.54 o 
  -2   1   8      697.81      748.88      7.06 o 
  -1   1   8      156.89      187.98      2.57 o 
   0   1   8      561.77      549.18      6.00 o 
   1   1   8      405.06      416.77      4.83 o 
   2   1   8      322.04      311.28      3.90 o 
   3   1   8       34.37       34.52      1.14 o 
   4   1   8      142.53      153.04      2.50 o 
   5   1   8      123.17      123.81      2.26 o 
   6   1   8        2.91        1.84      0.79 o 
   7   1   8       35.83       38.72      1.62 o 
   8   1   8       18.64       14.47      1.98 o 
   9   1   8       30.64       34.96      2.05 o 
  10   1   8        1.06        2.06      1.31 o 
  11   1   8       64.30       76.64      3.00 o 
  12   1   8        0.91        2.96      3.38 o 
 -15   2   8        0.58        0.26      1.65 o 
 -14   2   8        6.89        6.47      1.64 o 
 -13   2   8        1.19        0.42      1.34 o 
 -12   2   8       17.18       15.82      1.88 o 
 -11   2   8       89.75       84.37      3.35 o 
 -10   2   8        2.91        0.71      0.86 o 
  -9   2   8        1.27        1.58      0.84 o 
  -8   2   8      202.29      194.09      2.62 o 
  -7   2   8        0.25       -0.17      0.49 o 
  -6   2   8     1689.10     1904.76     17.32 o 
  -5   2   8       78.86       87.95      1.41 o 
  -4   2   8      253.52      231.28      2.64 o 
  -3   2   8     1664.58     1936.03     16.32 o 
  -2   2   8       73.74       52.09      0.94 o 
  -1   2   8      697.03      692.19      6.18 o 
   0   2   8     2450.41     2704.33     24.35 o 
   1   2   8      651.41      694.52      7.50 o 
   2   2   8      206.59      175.81      2.59 o 
   3   2   8      591.66      600.06      6.78 o 
   4   2   8      523.96      487.96      5.74 o 
   5   2   8        3.88        3.51      0.79 o 
   6   2   8      110.65      108.41      2.27 o 
   7   2   8        0.41        0.14      0.92 o 
   8   2   8        4.51        7.08      1.36 o 
   9   2   8       63.88       57.94      2.42 o 
  10   2   8       66.27       75.89      2.90 o 
  11   2   8        8.26        5.95      1.57 o 
  12   2   8        0.98        5.49      3.80 o 
 -15   3   8       18.21       16.47      2.81 o 
 -14   3   8        3.99        4.28      1.57 o 
 -13   3   8        8.36        9.29      1.64 o 
 -12   3   8        0.54       -1.18      1.18 o 
 -11   3   8        9.25        6.70      1.34 o 
 -10   3   8       23.45       24.75      1.84 o 
  -9   3   8      174.30      179.55      2.82 o 
  -8   3   8      230.57      226.92      3.53 o 
  -7   3   8       42.60       51.87      1.25 o 
  -6   3   8       14.23       16.80      0.73 o 
  -5   3   8       69.09       76.41      1.35 o 
  -4   3   8       31.01       53.70      1.10 o 
  -3   3   8       33.46       56.60      0.96 o 
  -2   3   8       49.74       45.67      0.93 o 
  -1   3   8       94.01       86.85      1.43 o 
   0   3   8      736.90      877.70      7.74 o 
   1   3   8       18.88       17.87      0.70 o 
   2   3   8       60.30       60.60      1.43 o 
   3   3   8      682.15      670.48     17.79 o 
   4   3   8       74.10       74.94      2.33 o 
   5   3   8       23.55       23.74      1.14 o 
   6   3   8        0.31        0.36      0.85 o 
   7   3   8      129.43      134.38      3.01 o 
   8   3   8        5.34        5.58      1.09 o 
   9   3   8       68.99       76.00      2.81 o 
  10   3   8        0.02        0.00      1.27 o 
  11   3   8      123.04      146.51      4.06 o 
 -15   4   8       19.04       20.81      2.10 o 
 -14   4   8        1.47        3.17      1.53 o 
 -13   4   8       17.55       16.73      1.75 o 
 -12   4   8       59.94       50.58      2.31 o 
 -11   4   8       11.61       10.06      1.40 o 
 -10   4   8       28.25       35.18      1.39 o 
  -9   4   8       45.51       43.14      1.55 o 
  -8   4   8       20.31       15.14      0.95 o 
  -7   4   8       83.75       91.38      1.64 o 
  -6   4   8      388.49      365.76      4.03 o 
  -5   4   8      160.06      174.37      2.32 o 
  -4   4   8      261.50      255.91      2.94 o 
  -3   4   8        0.57        0.68      0.39 o 
  -2   4   8      210.55      223.72      2.42 o 
  -1   4   8       19.95       27.81      0.79 o 
   0   4   8      475.39      523.82      4.85 o 
   1   4   8        4.85        5.62      0.57 o 
   2   4   8       60.10       48.17      1.28 o 
   3   4   8        4.68        3.00      0.71 o 
   4   4   8      339.68      320.01      4.19 o 
   5   4   8      123.94      128.54      2.52 o 
   6   4   8       87.29       84.88      2.26 o 
   7   4   8      159.45      150.03      3.06 o 
   8   4   8       22.77       25.70      1.54 o 
   9   4   8       30.16       28.47      1.95 o 
  10   4   8       59.19       55.89      2.58 o 
  11   4   8        1.40       -0.39      1.67 o 
 -15   5   8       41.66       40.14      4.22 o 
 -14   5   8        1.58        3.40      1.53 o 
 -13   5   8       13.66       12.98      1.75 o 
 -12   5   8       52.09       47.24      2.31 o 
 -11   5   8       39.98       38.82      1.66 o 
 -10   5   8      137.11      128.73      2.69 o 
  -9   5   8        6.02        7.56      0.84 o 
  -8   5   8      401.08      393.10      4.85 o 
  -7   5   8       42.83       33.86      1.16 o 
  -6   5   8      398.39      400.39      4.70 o 
  -5   5   8      306.51      302.82      3.44 o 
  -4   5   8      688.44      765.95      7.43 o 
  -3   5   8      258.04      273.33      2.87 o 
  -2   5   8       66.78       62.50      1.13 o 
  -1   5   8      173.76      192.31      2.21 o 
   0   5   8      881.31      895.08      7.99 o 
   1   5   8      106.08      103.48      1.49 o 
   2   5   8      494.20      454.34      5.67 o 
   3   5   8      405.30      401.85      6.34 o 
   4   5   8       36.84       39.15      1.67 o 
   5   5   8        6.32        7.99      1.09 o 
   6   5   8      347.41      338.70      5.75 o 
   7   5   8        3.53        4.44      1.63 o 
   8   5   8      113.74      113.35      3.72 o 
   9   5   8        3.76        3.10      1.53 o 
  10   5   8       24.57       25.24      2.19 o 
  11   5   8        0.04        0.59      2.35 o 
 -14   6   8        3.78        1.59      1.56 o 
 -13   6   8        1.82        2.97      1.46 o 
 -12   6   8        9.21       11.30      2.38 o 
 -11   6   8       63.40       61.81      2.04 o 
 -10   6   8        0.08        0.53      0.79 o 
  -9   6   8       27.43       22.43      1.11 o 
  -8   6   8       11.69       13.75      1.03 o 
  -7   6   8       10.33       11.73      0.87 o 
  -6   6   8      403.55      395.34      5.65 o 
  -5   6   8        1.75        2.58      0.62 o 
  -4   6   8        0.39        0.84      0.51 o 
  -3   6   8       13.32       15.91      0.72 o 
  -2   6   8      225.87      225.88      2.47 o 
  -1   6   8       71.71       64.63      1.17 o 
   0   6   8        0.02        0.36      0.44 o 
   1   6   8       15.72       19.57      0.69 o 
   2   6   8       38.38       42.55      1.01 o 
   3   6   8        5.78        5.92      0.81 o 
   4   6   8      550.00      509.75      6.72 o 
   5   6   8      113.04      101.33      3.17 o 
   6   6   8        5.91        5.59      1.27 o 
   7   6   8        0.26       -0.42      1.06 o 
   8   6   8        5.20        5.26      1.28 o 
   9   6   8       24.00       24.20      2.44 o 
  10   6   8       22.23       23.86      3.23 o 
  11   6   8        0.60       -1.69      2.53 o 
 -14   7   8        1.48        1.80      1.55 o 
 -13   7   8       28.11       22.84      1.94 o 
 -12   7   8       94.11       96.47      2.98 o 
 -11   7   8       31.75       23.85      1.35 o 
 -10   7   8       34.17       32.53      1.61 o 
  -9   7   8        0.20       -0.78      0.78 o 
  -8   7   8        2.76        3.54      0.76 o 
  -7   7   8      328.82      327.84      4.19 o 
  -6   7   8       64.60       65.44      1.47 o 
  -5   7   8       12.66       12.76      0.79 o 
  -4   7   8       65.65       63.40      1.53 o 
  -3   7   8      204.78      191.97      2.48 o 
  -2   7   8       61.50       58.23      1.27 o 
  -1   7   8       29.14       24.00      0.88 o 
   0   7   8       70.16       69.72      1.40 o 
   1   7   8      161.70      159.90      2.27 o 
   2   7   8        0.03       -0.12      0.55 o 
   3   7   8      152.38      147.82      2.83 o 
   4   7   8       49.62       38.62      1.79 o 
   5   7   8        0.36       -0.21      1.06 o 
   6   7   8        0.21       -0.11      1.06 o 
   7   7   8       39.84       30.00      1.84 o 
   8   7   8       42.23       43.38      2.16 o 
   9   7   8        1.72        1.42      1.31 o 
  10   7   8       21.00       17.44      2.08 o 
 -14   8   8       22.63       32.34      2.99 o 
 -13   8   8       30.17       28.69      2.13 o 
 -12   8   8       34.25       33.31      1.62 o 
 -11   8   8       50.76       61.27      2.77 o 
 -10   8   8        0.92        1.59      0.89 o 
  -9   8   8      173.21      154.83      4.10 o 
  -8   8   8        0.89       -0.22      0.75 o 
  -7   8   8      228.80      232.32      3.35 o 
  -6   8   8       18.51       18.33      1.22 o 
  -5   8   8        7.12        6.19      0.79 o 
  -4   8   8       29.13       28.72      1.48 o 
  -3   8   8      484.53      491.68      5.63 o 
  -2   8   8      317.53      281.93      5.43 o 
  -1   8   8        8.66       13.46      0.82 o 
   0   8   8        0.28        0.43      0.62 o 
   1   8   8     1099.33     1114.29     11.56 o 
   2   8   8       79.04       72.32      1.55 o 
   3   8   8       82.82       86.15      2.45 o 
   4   8   8      188.28      178.02      3.69 o 
   5   8   8       17.92       22.93      2.01 o 
   6   8   8        5.07        4.94      1.22 o 
   7   8   8        6.58        5.08      1.36 o 
   8   8   8       18.27       15.25      2.07 o 
   9   8   8        2.02        2.29      1.40 o 
  10   8   8       15.91       25.82      2.47 o 
 -13   9   8        0.59        1.33      1.79 o 
 -12   9   8        9.09       10.62      1.61 o 
 -11   9   8      101.98      106.62      2.72 o 
 -10   9   8       15.26       15.22      1.29 o 
  -9   9   8        5.14        5.73      1.03 o 
  -8   9   8      196.69      185.95      3.37 o 
  -7   9   8        4.95        2.72      0.87 o 
  -6   9   8       81.30       76.21      1.97 o 
  -5   9   8      626.20      619.23      6.98 o 
  -4   9   8       53.36       55.10      1.52 o 
  -3   9   8      479.91      421.02      6.26 o 
  -2   9   8       11.48        7.99      0.97 o 
  -1   9   8      758.21      726.58      7.36 o 
   0   9   8     1281.48     1352.21     12.80 o 
   1   9   8      500.11      482.30      6.00 o 
   2   9   8      702.65      701.82      7.83 o 
   3   9   8       83.37       82.19      2.14 o 
   4   9   8      335.75      317.70      5.43 o 
   5   9   8       23.46       26.59      1.69 o 
   6   9   8        1.30        0.32      1.02 o 
   7   9   8       15.87       11.60      1.46 o 
   8   9   8        1.66        4.28      1.34 o 
   9   9   8       20.49       24.19      2.19 o 
  10   9   8      123.17      151.45      5.65 o 
 -13  10   8       41.86       42.65      4.22 o 
 -12  10   8       14.68       18.82      2.02 o 
 -11  10   8       57.54       59.71      3.95 o 
 -10  10   8       83.60       89.64      2.86 o 
  -9  10   8      105.17      106.80      3.78 o 
  -8  10   8       24.75       25.56      1.71 o 
  -7  10   8      261.27      256.70      4.10 o 
  -6  10   8       11.60        9.25      1.04 o 
  -5  10   8        0.79       -0.33      0.82 o 
  -4  10   8        0.76        2.05      0.76 o 
  -3  10   8        0.12       -0.63      0.63 o 
  -2  10   8      280.45      280.49      3.79 o 
  -1  10   8        6.22        3.84      0.76 o 
   0  10   8      838.09      797.68      8.04 o 
   1  10   8       18.63       19.53      0.99 o 
   2  10   8       86.92       86.67      1.82 o 
   3  10   8      439.00      403.83      6.49 o 
   4  10   8        9.82        6.33      1.65 o 
   5  10   8        4.29        3.06      1.37 o 
   6  10   8       19.40       18.47      1.63 o 
   7  10   8       10.59        9.52      1.52 o 
   8  10   8       24.81       19.48      1.77 o 
   9  10   8       86.87      103.44      3.41 o 
 -12  11   8        3.91        4.82      1.67 o 
 -11  11   8        8.92       11.85      2.38 o 
 -10  11   8       95.02       91.18      2.93 o 
  -9  11   8       34.20       39.91      2.10 o 
  -8  11   8       19.94       19.88      1.57 o 
  -7  11   8       44.70       41.30      1.95 o 
  -6  11   8       39.87       33.36      2.38 o 
  -5  11   8      327.30      323.50      5.43 o 
  -4  11   8      153.97      157.12      3.06 o 
  -3  11   8      111.06      107.66      2.21 o 
  -2  11   8       79.61       74.18      1.77 o 
  -1  11   8      306.49      308.04      4.16 o 
   0  11   8      108.30       98.93      2.25 o 
   1  11   8       24.19       22.71      1.03 o 
   2  11   8       14.60       13.16      1.04 o 
   3  11   8        4.34        4.96      1.27 o 
   4  11   8       30.91       33.91      1.79 o 
   5  11   8       11.35       13.83      1.52 o 
   6  11   8       20.48       24.50      2.38 o 
   7  11   8        0.05       -1.20      1.20 o 
   8  11   8        8.92       11.19      1.67 o 
 -11  12   8       50.29       54.71      2.93 o 
 -10  12   8       48.56       46.55      2.35 o 
  -9  12   8      216.47      224.69      5.01 o 
  -8  12   8       25.51       20.92      1.74 o 
  -7  12   8        0.03        0.29      1.10 o 
  -6  12   8      107.88      111.92      3.00 o 
  -5  12   8       65.01       70.61      2.42 o 
  -4  12   8        1.91        3.60      1.10 o 
  -3  12   8        0.00        0.82      0.90 o 
  -2  12   8       53.87       48.11      1.77 o 
  -1  12   8        0.01        0.25      0.92 o 
   0  12   8       20.02       17.43      1.28 o 
   1  12   8       39.73       37.47      1.62 o 
   2  12   8        7.59        6.21      1.04 o 
   3  12   8        1.04        1.62      1.10 o 
   4  12   8        1.34        3.54      1.20 o 
   5  12   8       11.37       11.53      1.46 o 
   6  12   8        0.22        0.00      1.31 o 
   7  12   8       15.88       20.22      2.74 o 
   8  12   8       71.25       82.60      4.32 o 
 -10  13   8        4.88        5.29      1.50 o 
  -9  13   8       34.19       35.93      2.13 o 
  -8  13   8        0.00       -0.85      1.09 o 
  -7  13   8        4.50        6.14      1.36 o 
  -6  13   8       60.46       59.22      2.35 o 
  -5  13   8        3.98        4.01      1.27 o 
  -4  13   8        1.16        2.58      1.11 o 
  -3  13   8       33.88       37.12      1.66 o 
  -2  13   8        1.38        2.79      1.21 o 
  -1  13   8       10.56        8.34      1.13 o 
   0  13   8      155.44      144.57      3.01 o 
   1  13   8        2.42        3.13      0.95 o 
   2  13   8        2.36       -1.01      1.40 o 
   3  13   8        3.24        5.09      1.37 o 
   4  13   8        6.10        5.93      1.61 o 
   5  13   8       10.72       15.78      1.95 o 
   6  13   8        9.15       14.85      2.02 o 
   7  13   8        0.08       -1.66      2.32 o 
  -9  14   8        5.59        8.56      1.67 o 
  -8  14   8        0.08        1.20      1.40 o 
  -7  14   8       56.65       56.87      2.58 o 
  -6  14   8       45.62       44.13      2.21 o 
  -5  14   8       47.90       49.93      2.16 o 
  -4  14   8       37.96       36.99      2.26 o 
  -3  14   8        0.46        3.36      1.20 o 
  -2  14   8        1.34       -1.01      1.01 o 
  -1  14   8       11.83        8.95      1.78 o 
   0  14   8        0.12        0.89      0.98 o 
   1  14   8        0.02       -0.50      1.20 o 
   2  14   8       12.39       10.55      1.78 o 
   3  14   8        0.00       -0.32      1.37 o 
   4  14   8        4.82        5.49      1.61 o 
   5  14   8        5.47        6.93      1.71 o 
   6  14   8        9.26       14.89      2.39 o 
  -7  15   8        0.91        1.44      1.31 o 
  -6  15   8       19.41       19.53      1.79 o 
  -5  15   8        2.83        4.53      1.33 o 
  -4  15   8        0.39       -0.38      1.15 o 
  -3  15   8       94.52       98.26      3.06 o 
  -2  15   8        0.36        2.09      1.10 o 
  -1  15   8        1.41        3.95      1.14 o 
   0  15   8      229.44      259.21      4.52 o 
   1  15   8       13.68       18.22      1.71 o 
   2  15   8       34.48       42.32      3.12 o 
   3  15   8        2.30        4.52      2.32 o 
   4  15   8        1.48       -0.21      2.09 o 
  -6  16   8        0.12        0.82      2.22 o 
  -5  16   8       23.37       25.00      3.29 o 
  -4  16   8        0.26        1.45      1.28 o 
  -3  16   8       62.55       71.78      2.90 o 
  -2  16   8       35.14       36.46      2.05 o 
  -1  16   8       19.37       29.02      1.77 o 
   0  16   8       17.40       19.74      1.84 o 
   1  16   8      104.97      121.25      3.58 o 
   2  16   8       15.30       16.42      2.52 o 
   3  16   8        9.10        8.87      3.38 o 
  -3  17   8       12.80       16.75      2.17 o 
  -2  17   8      105.66      112.26      4.96 o 
  -1  17   8        2.95        2.08      1.48 o 
   0  17   8        0.87        0.28      1.71 o 
 -15   1   9        1.88        2.55      1.65 o 
 -14   1   9        0.01       -0.66      1.40 o 
 -13   1   9       40.44       35.93      2.56 o 
 -12   1   9       26.61       29.21      1.87 o 
 -11   1   9      219.61      210.82      4.25 o 
 -10   1   9       11.15       14.01      1.36 o 
  -9   1   9       97.65      101.36      2.45 o 
  -8   1   9       68.19       68.09      1.97 o 
  -7   1   9       18.81        9.83      0.72 o 
  -6   1   9      110.28      103.89      1.67 o 
  -5   1   9      421.21      464.83      4.45 o 
  -4   1   9      358.37      449.18      4.28 o 
  -3   1   9      188.35      214.61      2.34 o 
  -2   1   9      248.58      294.26      3.22 o 
  -1   1   9      502.95      620.64      5.69 o 
   0   1   9       91.01       82.10      1.60 o 
   1   1   9       94.68      122.41      2.09 o 
   2   1   9        3.47        8.80      0.69 o 
   3   1   9       96.12       88.06      1.83 o 
   4   1   9       68.44       68.64      1.72 o 
   5   1   9        1.41        1.93      0.79 o 
   6   1   9       18.00       18.52      1.11 o 
   7   1   9      100.81      103.81      2.60 o 
   8   1   9        1.12        2.43      1.27 o 
   9   1   9        3.73        2.51      1.24 o 
  10   1   9       12.97       14.77      1.79 o 
  11   1   9       33.95       35.57      2.37 o 
 -15   2   9        6.48        9.54      1.90 o 
 -14   2   9        6.30        7.52      1.68 o 
 -13   2   9        1.23        0.97      1.31 o 
 -12   2   9       37.12       30.74      1.88 o 
 -11   2   9       14.12       11.96      1.37 o 
 -10   2   9       24.03       16.20      1.16 o 
  -9   2   9       26.53       21.73      1.22 o 
  -8   2   9        4.39        4.03      0.66 o 
  -7   2   9      342.83      342.45      5.23 o 
  -6   2   9       15.79       12.99      0.73 o 
  -5   2   9      698.54      702.57      6.91 o 
  -4   2   9      332.40      372.38      3.96 o 
  -3   2   9      759.36      861.91      7.63 o 
  -2   2   9      430.63      405.91      3.92 o 
  -1   2   9       17.51       17.19      0.81 o 
   0   2   9       99.67      114.25      1.92 o 
   1   2   9       20.15       21.63      0.91 o 
   2   2   9       84.96       91.78      1.83 o 
   3   2   9       56.74       60.59      1.58 o 
   4   2   9      112.07      109.20      2.24 o 
   5   2   9       38.26       41.16      1.46 o 
   6   2   9        0.48        1.05      1.04 o 
   7   2   9      148.27      139.26      3.05 o 
   8   2   9       19.57       25.34      1.79 o 
   9   2   9        4.41        2.33      1.53 o 
  10   2   9      149.92      161.72      4.22 o 
  11   2   9        3.05        3.57      1.63 o 
 -15   3   9        5.65        4.91      1.75 o 
 -14   3   9        8.92        5.65      1.65 o 
 -13   3   9       10.30        9.72      1.53 o 
 -12   3   9       50.02       33.82      2.00 o 
 -11   3   9       24.63       25.74      2.74 o 
 -10   3   9      466.24      442.34      6.06 o 
  -9   3   9       63.66       52.77      1.71 o 
  -8   3   9      306.46      291.75      4.91 o 
  -7   3   9       50.81       43.14      1.28 o 
  -6   3   9       64.70       67.87      1.38 o 
  -5   3   9      603.89      615.58      6.13 o 
  -4   3   9       11.16        5.64      0.72 o 
  -3   3   9      200.75      212.86      2.38 o 
  -2   3   9      792.07      822.66      7.33 o 
  -1   3   9       13.61       10.69      0.53 o 
   0   3   9       47.76       41.89      0.97 o 
   1   3   9      114.78      103.01      1.86 o 
   2   3   9        8.75       11.14      0.90 o 
   3   3   9      476.94      450.72      5.46 o 
   4   3   9      277.77      265.93      3.76 o 
   5   3   9      155.26      136.87      2.55 o 
   6   3   9      240.60      235.84      4.03 o 
   7   3   9      151.12      148.25      3.47 o 
   8   3   9        0.38        0.30      0.98 o 
   9   3   9       32.83       30.81      1.95 o 
  10   3   9       19.25       19.87      1.89 o 
  11   3   9        2.27        3.69      4.22 o 
 -15   4   9        0.89        2.45      2.22 o 
 -14   4   9        0.89       -0.04      1.48 o 
 -13   4   9       14.30       12.22      1.64 o 
 -12   4   9       13.07       14.56      1.61 o 
 -11   4   9       13.77       18.06      1.51 o 
 -10   4   9       26.86       28.59      1.49 o 
  -9   4   9        4.42        3.93      0.82 o 
  -8   4   9       11.77       16.88      1.07 o 
  -7   4   9        0.32        0.00      0.57 o 
  -6   4   9       25.32       28.27      0.96 o 
  -5   4   9      532.64      551.02      5.58 o 
  -4   4   9       17.91       22.79      1.08 o 
  -3   4   9      227.15      227.26      2.49 o 
  -2   4   9     1188.76     1239.40     10.76 o 
  -1   4   9       65.62       67.08      1.16 o 
   0   4   9        1.10        0.99      0.40 o 
   1   4   9        1.10        0.97      0.61 o 
   2   4   9        7.91        8.33      1.12 o 
   3   4   9       36.06       35.95      1.57 o 
   4   4   9        1.13        0.73      0.79 o 
   5   4   9       12.72       14.16      1.11 o 
   6   4   9       48.05       42.69      1.77 o 
   7   4   9       59.58       56.63      1.95 o 
   8   4   9        0.00        0.08      1.01 o 
   9   4   9       14.55       17.87      1.74 o 
  10   4   9       39.17       41.88      2.76 o 
  11   4   9        1.44        0.42      3.38 o 
 -15   5   9       32.17       34.63      4.64 o 
 -14   5   9        0.14       -0.88      1.53 o 
 -13   5   9      107.07      108.25      3.66 o 
 -12   5   9       81.16       90.21      3.60 o 
 -11   5   9      194.78      178.29      3.44 o 
 -10   5   9      180.84      170.41      3.18 o 
  -9   5   9       80.55       76.84      1.83 o 
  -8   5   9       46.88       36.23      1.29 o 
  -7   5   9       19.26       21.90      0.95 o 
  -6   5   9       21.63       21.61      0.92 o 
  -5   5   9        5.09        5.88      0.67 o 
  -4   5   9       11.65       15.85      0.74 o 
  -3   5   9        5.25        8.15      0.61 o 
  -2   5   9       78.45       80.91      1.31 o 
  -1   5   9       54.43       65.30      1.16 o 
   0   5   9       20.65       17.68      0.75 o 
   1   5   9       10.41        8.11      0.76 o 
   2   5   9       74.36       80.02      1.72 o 
   3   5   9       56.60       48.65      2.42 o 
   4   5   9      304.31      312.05      4.24 o 
   5   5   9       27.31       26.95      1.43 o 
   6   5   9      212.04      207.36      4.17 o 
   7   5   9        0.79        0.01      1.06 o 
   8   5   9        9.73        6.54      1.40 o 
   9   5   9       14.22       14.42      2.02 o 
  10   5   9       75.80       77.30      3.40 o 
 -14   6   9       26.38       26.69      2.11 o 
 -13   6   9        4.73        4.12      1.50 o 
 -12   6   9        9.37        9.89      1.53 o 
 -11   6   9       97.41       97.77      2.60 o 
 -10   6   9        2.67        1.43      0.84 o 
  -9   6   9        4.15        2.19      0.78 o 
  -8   6   9      197.28      173.75      2.76 o 
  -7   6   9      286.28      270.76      3.67 o 
  -6   6   9     1666.29     1709.96     15.79 o 
  -5   6   9      188.67      172.54      3.11 o 
  -4   6   9      951.26      948.10      9.83 o 
  -3   6   9      216.66      227.74      2.79 o 
  -2   6   9      341.41      312.91      4.43 o 
  -1   6   9        9.23        7.12      0.55 o 
   0   6   9       98.25       88.58      1.44 o 
   1   6   9       17.10       17.64      1.16 o 
   2   6   9      424.05      405.75      7.23 o 
   3   6   9       14.07       13.24      1.13 o 
   4   6   9      261.69      243.39      3.96 o 
   5   6   9      584.22      561.04      8.44 o 
   6   6   9      155.33      150.58      3.53 o 
   7   6   9        8.71        9.37      1.31 o 
   8   6   9        4.60        6.93      1.31 o 
   9   6   9        1.68        2.62      1.34 o 
  10   6   9        3.01        2.37      1.78 o 
 -14   7   9        4.68        5.39      2.02 o 
 -13   7   9        6.39        2.79      1.58 o 
 -12   7   9        1.51        1.51      1.33 o 
 -11   7   9       30.86       28.33      1.86 o 
 -10   7   9       16.11       18.81      1.23 o 
  -9   7   9       16.62       15.52      1.10 o 
  -8   7   9       29.62       31.43      1.28 o 
  -7   7   9      134.14      129.61      2.37 o 
  -6   7   9      403.42      421.74      4.69 o 
  -5   7   9      249.88      233.28      2.96 o 
  -4   7   9        9.79        6.70      0.77 o 
  -3   7   9       17.74       21.88      1.00 o 
  -2   7   9      758.67      750.82      8.04 o 
  -1   7   9       17.61       25.27      0.93 o 
   0   7   9        7.72        6.22      0.67 o 
   1   7   9        6.10        6.73      0.93 o 
   2   7   9       17.97       18.02      1.13 o 
   3   7   9     1091.72     1072.69     13.93 o 
   4   7   9       57.72       43.96      1.95 o 
   5   7   9      109.30       92.67      3.84 o 
   6   7   9        8.41       11.27      1.56 o 
   7   7   9        1.19        1.32      1.15 o 
   8   7   9        2.65        3.02      1.31 o 
   9   7   9       21.42       24.80      2.99 o 
  10   7   9        1.51       -0.42      2.53 o 
 -14   8   9        0.31        0.21      2.32 o 
 -13   8   9        0.00       -0.48      1.46 o 
 -12   8   9        0.30        0.19      0.98 o 
 -11   8   9      108.72      103.29      2.45 o 
 -10   8   9       39.20       42.18      1.61 o 
  -9   8   9       35.29       31.65      1.39 o 
  -8   8   9      183.85      180.71      4.39 o 
  -7   8   9      112.14      112.19      2.73 o 
  -6   8   9      332.15      299.88      4.37 o 
  -5   8   9        2.79       -0.13      0.71 o 
  -4   8   9      215.08      205.42      3.01 o 
  -3   8   9        3.45        2.97      0.76 o 
  -2   8   9      701.62      686.96      7.49 o 
  -1   8   9      705.49      709.89      7.15 o 
   0   8   9     1151.74     1157.34     11.11 o 
   1   8   9        4.04        0.26      1.20 o 
   2   8   9      244.81      228.74      3.74 o 
   3   8   9      567.41      512.41      6.83 o 
   4   8   9      529.00      518.44      7.92 o 
   5   8   9       12.81       14.24      1.42 o 
   6   8   9       62.35       58.20      2.37 o 
   7   8   9      111.37      120.41      3.32 o 
   8   8   9       31.98       29.73      1.95 o 
   9   8   9        4.40        2.17      1.34 o 
 -13   9   9       19.54       19.38      3.12 o 
 -12   9   9        3.62        2.87      1.24 o 
 -11   9   9       12.80       12.89      1.36 o 
 -10   9   9       76.61       80.51      2.32 o 
  -9   9   9        3.71        3.31      1.03 o 
  -8   9   9       10.41       10.09      1.16 o 
  -7   9   9      286.75      281.97      4.34 o 
  -6   9   9       14.08       14.67      1.11 o 
  -5   9   9       39.56       37.25      1.37 o 
  -4   9   9      529.11      510.97      5.97 o 
  -3   9   9        0.03        0.29      0.74 o 
  -2   9   9      323.20      352.43      4.39 o 
  -1   9   9      231.38      222.22      6.67 o 
   0   9   9      126.70      108.16      2.05 o 
   1   9   9      250.47      239.47      3.62 o 
   2   9   9       59.60       54.49      1.83 o 
   3   9   9      294.12      288.73      5.17 o 
   4   9   9        6.85       10.41      1.31 o 
   5   9   9       63.31       48.87      2.32 o 
   6   9   9       26.94       28.21      1.84 o 
   7   9   9        7.58        7.90      1.52 o 
   8   9   9       39.10       40.85      2.93 o 
   9   9   9        9.17       10.05      1.74 o 
 -13  10   9       12.19       18.16      3.38 o 
 -12  10   9        0.02        1.89      1.31 o 
 -11  10   9       12.49       10.09      1.50 o 
 -10  10   9        2.39        3.91      1.31 o 
  -9  10   9        0.05        0.52      0.89 o 
  -8  10   9       29.76       25.99      1.43 o 
  -7  10   9       34.86       31.72      1.98 o 
  -6  10   9      111.68      100.91      2.34 o 
  -5  10   9       24.33       25.84      1.19 o 
  -4  10   9       68.64       55.08      1.63 o 
  -3  10   9       51.86       59.24      1.65 o 
  -2  10   9      122.78       91.38      2.01 o 
  -1  10   9        2.73       -0.14      0.76 o 
   0  10   9      164.72      146.07      2.58 o 
   1  10   9        0.13        0.13      0.85 o 
   2  10   9      127.39      116.13      2.59 o 
   3  10   9       29.47       23.59      1.57 o 
   4  10   9        2.05        1.27      1.06 o 
   5  10   9       51.07       48.90      2.21 o 
   6  10   9       14.12       17.50      1.69 o 
   7  10   9       11.68       10.46      1.57 o 
   8  10   9        0.88        3.43      1.52 o 
 -12  11   9      101.02      110.41      4.78 o 
 -11  11   9      110.00      126.45      3.61 o 
 -10  11   9       50.93       55.30      2.46 o 
  -9  11   9        5.47        8.14      1.58 o 
  -8  11   9      106.64       89.54      2.79 o 
  -7  11   9      124.44      127.04      3.22 o 
  -6  11   9      158.89      152.32      4.33 o 
  -5  11   9        0.78        2.74      0.99 o 
  -4  11   9       28.44       28.80      1.28 o 
  -3  11   9       76.08       67.80      1.77 o 
  -2  11   9        3.26        2.53      0.81 o 
  -1  11   9        0.17       -0.67      0.75 o 
   0  11   9       75.15       80.16      1.92 o 
   1  11   9        3.34        3.49      1.02 o 
   2  11   9       32.42       25.82      1.39 o 
   3  11   9       26.71       30.65      1.79 o 
   4  11   9        0.01       -1.16      1.16 o 
   5  11   9       16.25       15.82      1.57 o 
   6  11   9       19.80       18.25      1.69 o 
   7  11   9        5.00        5.50      1.42 o 
   8  11   9        4.12        2.26      1.86 o 
 -11  12   9        0.63        2.50      1.92 o 
 -10  12   9       31.42       35.36      2.13 o 
  -9  12   9       59.53       65.52      2.68 o 
  -8  12   9        0.01        1.94      1.18 o 
  -7  12   9        0.73        1.23      1.15 o 
  -6  12   9        8.10       10.07      1.31 o 
  -5  12   9      121.88      112.15      3.00 o 
  -4  12   9        7.85       10.56      1.09 o 
  -3  12   9        1.87        1.94      0.97 o 
  -2  12   9      105.51       96.44      2.63 o 
  -1  12   9       39.95       31.58      1.47 o 
   0  12   9       92.54       78.44      2.22 o 
   1  12   9       36.62       35.21      1.79 o 
   2  12   9        0.27        0.90      1.10 o 
   3  12   9        0.00        1.08      1.10 o 
   4  12   9        0.04       -1.15      1.15 o 
   5  12   9       19.94       18.35      1.74 o 
   6  12   9        0.16       -1.59      1.59 o 
   7  12   9        0.06       -1.14      1.31 o 
 -10  13   9        0.22        1.42      1.46 o 
  -9  13   9       18.29       20.30      2.74 o 
  -8  13   9        0.81        0.27      1.31 o 
  -7  13   9       16.02       16.51      1.57 o 
  -6  13   9        1.97        3.45      1.15 o 
  -5  13   9        4.27        3.44      1.20 o 
  -4  13   9        9.89       11.30      1.36 o 
  -3  13   9        0.33        0.13      0.92 o 
  -2  13   9       47.72       48.93      2.06 o 
  -1  13   9        9.73        9.33      1.20 o 
   0  13   9        2.45        1.50      0.95 o 
   1  13   9        7.51        7.67      1.42 o 
   2  13   9        9.27        9.71      2.09 o 
   3  13   9        6.72        8.02      2.29 o 
   4  13   9        1.41       -1.37      1.37 o 
   5  13   9        0.21       -1.03      1.37 o 
   6  13   9        0.79        0.21      1.79 o 
  -9  14   9       10.27       10.13      3.38 o 
  -8  14   9        0.39        0.69      1.28 o 
  -7  14   9        8.95        9.72      1.50 o 
  -6  14   9        0.32        1.58      1.27 o 
  -5  14   9        7.83        8.20      1.36 o 
  -4  14   9        3.89        2.11      1.20 o 
  -3  14   9       31.32       42.28      1.85 o 
  -2  14   9      124.49      126.69      2.98 o 
  -1  14   9       45.24       48.71      2.22 o 
   0  14   9      132.03      136.51      3.09 o 
   1  14   9        5.41       10.56      2.09 o 
   2  14   9        0.02        0.00      2.11 o 
   3  14   9       26.19       35.54      3.12 o 
   4  14   9       60.41       70.10      3.33 o 
   5  14   9        8.61       10.65      2.22 o 
  -7  15   9       15.02       17.29      2.19 o 
  -6  15   9        2.03       -0.81      1.46 o 
  -5  15   9        6.56        8.32      1.52 o 
  -4  15   9        1.54        2.35      1.27 o 
  -3  15   9       29.91       35.57      2.00 o 
  -2  15   9       55.09       67.78      2.41 o 
  -1  15   9       16.00       19.39      1.58 o 
   0  15   9       47.93       46.49      2.03 o 
   1  15   9        0.49        0.65      2.53 o 
   2  15   9        8.33       13.57      2.39 o 
   3  15   9        0.02       -0.06      1.92 o 
   4  15   9        6.94        3.38      3.38 o 
  -5  16   9        0.91        0.69      1.61 o 
  -4  16   9       69.16       81.73      2.96 o 
  -3  16   9        0.42       -0.49      1.28 o 
  -2  16   9       20.96       25.21      1.88 o 
  -1  16   9        0.03        2.10      1.18 o 
   0  16   9        1.97        5.66      1.86 o 
   1  16   9       65.49       76.86      4.86 o 
 -15   0  10       30.90       40.33      3.65 o 
 -14   0  10        0.08       -0.84      2.03 o 
 -13   0  10        0.78        2.53      2.03 o 
 -12   0  10        0.00        0.39      2.32 o 
 -11   0  10        8.99        2.66      1.92 o 
 -10   0  10      414.58      367.23      8.47 o 
  -9   0  10       10.89        7.95      1.41 o 
  -8   0  10       68.91       80.12      2.66 o 
  -7   0  10        4.73        5.96      1.80 o 
  -6   0  10     1243.32     1246.03     33.75 o 
  -5   0  10     2404.07     2548.24     30.44 o 
  -4   0  10      937.73      959.60     12.08 o 
  -3   0  10       51.99       47.51      1.46 o 
  -2   0  10       78.57       82.68      1.85 o 
  -1   0  10       31.13       43.16      1.78 o 
   0   0  10      816.65      836.31     12.68 o 
   1   0  10      401.10      430.31      7.31 o 
   2   0  10      494.38      445.85     11.93 o 
   3   0  10      620.10      605.80      9.91 o 
   4   0  10       44.09       41.03      2.47 o 
   5   0  10       34.08       29.11      1.98 o 
   6   0  10        1.37        4.00      1.29 o 
   7   0  10        7.54        5.46      3.17 o 
   8   0  10        3.29        0.84      1.79 o 
   9   0  10        0.00       -1.90      2.32 o 
  10   0  10        5.34        6.25      2.22 o 
 -15   1  10        3.00        4.26      1.68 o 
 -14   1  10        6.80        8.81      1.71 o 
 -13   1  10        0.04       -0.42      1.31 o 
 -12   1  10        0.13        1.09      1.20 o 
 -11   1  10       72.95       59.24      2.35 o 
 -10   1  10       17.75       14.38      1.40 o 
  -9   1  10      142.62      133.41      2.46 o 
  -8   1  10       10.91       15.32      1.03 o 
  -7   1  10      194.16      198.69      2.93 o 
  -6   1  10      767.21      799.73      7.80 o 
  -5   1  10      139.32      133.94      3.17 o 
  -4   1  10      406.04      433.21      4.25 o 
  -3   1  10      356.22      413.53      4.06 o 
  -2   1  10      541.72      557.30      5.33 o 
  -1   1  10      838.88      939.76      9.85 o 
   0   1  10        8.44        7.19      0.69 o 
   1   1  10        7.70        5.70      0.71 o 
   2   1  10       48.79       44.25      1.40 o 
   3   1  10       58.69       55.83      1.58 o 
   4   1  10        7.09        7.42      0.91 o 
   5   1  10      448.79      434.17      5.54 o 
   6   1  10       31.08       34.50      1.46 o 
   7   1  10       10.07       11.64      1.28 o 
   8   1  10       43.19       39.97      2.05 o 
   9   1  10       27.74       33.03      2.05 o 
  10   1  10        0.70       -1.06      1.42 o 
 -15   2  10        1.31        1.90      1.68 o 
 -14   2  10       22.59       20.06      2.01 o 
 -13   2  10        6.12        6.07      1.50 o 
 -12   2  10       22.46       21.28      1.77 o 
 -11   2  10      272.35      248.81      4.73 o 
 -10   2  10        4.36        5.54      1.10 o 
  -9   2  10        0.24       -0.96      1.26 o 
  -8   2  10      385.40      388.49      8.19 o 
  -7   2  10        6.47        3.80      0.79 o 
  -6   2  10        4.86        4.89      0.64 o 
  -5   2  10      269.52      281.00      4.37 o 
  -4   2  10       15.95       14.50      0.80 o 
  -3   2  10       44.52       39.41      1.01 o 
  -2   2  10      150.92      165.20      2.33 o 
  -1   2  10       61.60       70.60      1.62 o 
   0   2  10      404.49      419.47      4.97 o 
   1   2  10      241.14      228.84      3.51 o 
   2   2  10      254.07      233.27      4.63 o 
   3   2  10        9.97        7.28      0.86 o 
   4   2  10       45.44       37.30      1.43 o 
   5   2  10       26.86       24.93      1.51 o 
   6   2  10      174.82      175.30      3.43 o 
   7   2  10       90.24       96.85      2.53 o 
   8   2  10        7.17        7.18      1.48 o 
   9   2  10        0.67        0.28      1.31 o 
  10   2  10       13.77       12.96      1.79 o 
 -15   3  10       58.02       71.96      4.86 o 
 -14   3  10        2.50        0.48      1.48 o 
 -13   3  10        0.07       -1.15      1.40 o 
 -12   3  10        2.26        1.89      1.52 o 
 -11   3  10        1.81        1.57      1.24 o 
 -10   3  10       30.89       23.97      1.66 o 
  -9   3  10       60.61       50.75      1.91 o 
  -8   3  10        3.99        2.47      0.66 o 
  -7   3  10        0.38        0.09      0.62 o 
  -6   3  10       88.95       77.59      1.65 o 
  -5   3  10      362.27      340.49      3.80 o 
  -4   3  10      143.20      127.45      1.90 o 
  -3   3  10        0.12        0.00      0.44 o 
  -2   3  10      893.34      933.73      8.29 o 
  -1   3  10       34.45       28.41      1.04 o 
   0   3  10        8.47        9.38      0.74 o 
   1   3  10      218.47      194.44      2.90 o 
   2   3  10        9.30        8.44      0.82 o 
   3   3  10      158.19      156.31      2.67 o 
   4   3  10      940.52      911.28     10.02 o 
   5   3  10       55.18       53.89      1.69 o 
   6   3  10      278.72      264.83      5.05 o 
   7   3  10       28.56       26.32      1.80 o 
   8   3  10       95.37       94.51      3.66 o 
   9   3  10        0.09       -0.31      1.31 o 
  10   3  10       93.31      107.95      3.53 o 
 -15   4  10       12.36       13.09      3.80 o 
 -14   4  10        4.57        4.02      1.64 o 
 -13   4  10       12.08       13.41      1.68 o 
 -12   4  10        9.26        8.09      1.95 o 
 -11   4  10        1.11        0.54      1.13 o 
 -10   4  10        6.16        4.05      1.03 o 
  -9   4  10       42.34       35.14      1.35 o 
  -8   4  10      389.46      366.49      5.09 o 
  -7   4  10      478.76      476.62      5.17 o 
  -6   4  10      554.16      537.47      5.61 o 
  -5   4  10        0.38        1.05      0.59 o 
  -4   4  10      129.40      123.82      1.88 o 
  -3   4  10       26.10       27.36      0.96 o 
  -2   4  10       84.55       82.57      1.86 o 
  -1   4  10       77.17       75.33      2.18 o 
   0   4  10      244.39      220.48      3.35 o 
   1   4  10       19.85       23.30      1.03 o 
   2   4  10       35.34       39.62      1.39 o 
   3   4  10      946.97      899.91      9.85 o 
   4   4  10     1202.04     1203.16     13.97 o 
   5   4  10      470.55      467.37      6.49 o 
   6   4  10       19.91       16.40      1.35 o 
   7   4  10        0.77        0.83      1.01 o 
   8   4  10       23.10       21.14      1.58 o 
   9   4  10       91.87      100.45      3.81 o 
  10   4  10        3.91        4.74      1.86 o 
 -14   5  10        3.28        0.04      1.53 o 
 -13   5  10        6.75        9.94      1.83 o 
 -12   5  10      128.56      119.89      3.33 o 
 -11   5  10      109.16      100.17      2.61 o 
 -10   5  10      115.20      110.39      2.61 o 
  -9   5  10      369.66      345.56      4.53 o 
  -8   5  10       12.75       12.36      0.94 o 
  -7   5  10       13.87       11.14      0.87 o 
  -6   5  10      586.14      586.83      6.06 o 
  -5   5  10      210.52      229.02      2.91 o 
  -4   5  10      149.73      132.65      2.00 o 
  -3   5  10      137.26      121.35      2.34 o 
  -2   5  10      367.54      359.00      4.47 o 
  -1   5  10      463.54      470.28      4.60 o 
   0   5  10       43.75       51.55      1.42 o 
   1   5  10       46.31       44.61      1.39 o 
   2   5  10        3.35        1.81      0.76 o 
   3   5  10        0.01       -0.76      0.76 o 
   4   5  10        7.19        3.69      0.91 o 
   5   5  10        4.02        2.62      1.01 o 
   6   5  10       18.54       15.24      1.48 o 
   7   5  10        7.10        7.74      1.61 o 
   8   5  10        2.40        3.55      1.31 o 
   9   5  10        0.42        1.31      1.61 o 
  10   5  10        6.30        3.38      3.38 o 
 -14   6  10        1.50        0.21      1.59 o 
 -13   6  10       12.92       11.57      1.75 o 
 -12   6  10       45.61       50.39      2.34 o 
 -11   6  10        4.81        3.48      1.13 o 
 -10   6  10       64.28       68.85      1.88 o 
  -9   6  10       64.82       73.30      1.88 o 
  -8   6  10       32.35       26.38      1.26 o 
  -7   6  10       10.10        6.97      0.90 o 
  -6   6  10      119.66      121.79      2.12 o 
  -5   6  10       11.71       11.57      0.84 o 
  -4   6  10       32.66       35.10      1.09 o 
  -3   6  10       75.58       69.08      1.43 o 
  -2   6  10       98.99       95.32      1.65 o 
  -1   6  10        6.08        6.46      0.61 o 
   0   6  10       54.97       43.03      1.32 o 
   1   6  10       21.43       15.26      1.09 o 
   2   6  10      131.83      141.39      2.87 o 
   3   6  10       42.93       39.68      1.62 o 
   4   6  10       49.59       44.64      1.97 o 
   5   6  10      103.82      105.55      2.96 o 
   6   6  10        3.74        4.01      1.27 o 
   7   6  10        2.69        3.48      1.27 o 
   8   6  10        5.92        5.16      1.36 o 
   9   6  10        0.00        0.42      1.71 o 
 -14   7  10        3.27        2.32      2.09 o 
 -13   7  10       27.11       30.08      2.13 o 
 -12   7  10      149.87      154.54      3.44 o 
 -11   7  10        0.69       -0.36      0.90 o 
 -10   7  10       38.76       34.50      1.48 o 
  -9   7  10      137.79      133.36      2.64 o 
  -8   7  10        0.00       -0.45      0.78 o 
  -7   7  10        3.84        3.37      0.83 o 
  -6   7  10      291.89      278.25      3.48 o 
  -5   7  10      589.86      579.42      6.06 o 
  -4   7  10      538.34      524.27      6.00 o 
  -3   7  10      811.01      809.20      8.67 o 
  -2   7  10      157.73      157.70      2.55 o 
  -1   7  10      341.95      347.20      3.93 o 
   0   7  10      590.53      534.99      6.91 o 
   1   7  10       21.07       20.22      2.95 o 
   2   7  10       13.32       13.32      1.13 o 
   3   7  10      639.98      619.70      8.00 o 
   4   7  10      134.85      134.25      3.27 o 
   5   7  10        2.74        1.80      1.15 o 
   6   7  10        9.28       10.02      1.36 o 
   7   7  10        9.15       10.80      1.48 o 
   8   7  10       11.52        9.13      1.63 o 
   9   7  10       47.80       67.24      3.11 o 
 -13   8  10        3.25        3.26      1.53 o 
 -12   8  10        0.14        0.26      1.16 o 
 -11   8  10        8.93       11.44      1.24 o 
 -10   8  10        0.02       -0.87      0.87 o 
  -9   8  10        1.05        1.83      0.91 o 
  -8   8  10      168.57      160.37      3.79 o 
  -7   8  10       29.62       25.53      1.41 o 
  -6   8  10        0.77        0.91      0.79 o 
  -5   8  10      847.37      836.52      9.05 o 
  -4   8  10      227.92      225.44      3.24 o 
  -3   8  10      853.35      825.06     20.24 o 
  -2   8  10       16.20       16.82      1.02 o 
  -1   8  10       93.92       79.02      1.83 o 
   0   8  10        1.92        4.92      0.94 o 
   1   8  10        0.13       -0.02      0.82 o 
   2   8  10       33.62       31.18      1.53 o 
   3   8  10        0.03        1.02      0.97 o 
   4   8  10       62.69       61.56      2.32 o 
   5   8  10       14.55       14.43      1.52 o 
   6   8  10        4.13        4.63      1.31 o 
   7   8  10        2.25        1.06      1.27 o 
   8   8  10        5.85        5.12      1.52 o 
   9   8  10        0.00        0.42      2.09 o 
 -13   9  10       18.77       22.38      3.38 o 
 -12   9  10        0.68        1.09      1.38 o 
 -11   9  10       38.72       46.25      1.94 o 
 -10   9  10        2.36        1.25      1.04 o 
  -9   9  10        0.30        1.62      1.07 o 
  -8   9  10      113.75      106.11      2.51 o 
  -7   9  10       63.01       51.06      1.77 o 
  -6   9  10       23.33       22.63      1.29 o 
  -5   9  10      473.80      456.13      5.54 o 
  -4   9  10      528.07      509.78      6.03 o 
  -3   9  10      351.05      295.94      3.99 o 
  -2   9  10      142.82      136.95      2.43 o 
  -1   9  10       12.90       13.26      0.99 o 
   0   9  10      181.89      177.95      3.64 o 
   1   9  10      157.70      131.73      2.71 o 
   2   9  10       11.63        7.86      1.09 o 
   3   9  10      158.96      154.55      4.08 o 
   4   9  10        0.33        4.01      1.27 o 
   5   9  10       79.24       81.25      2.99 o 
   6   9  10       16.98       17.14      1.63 o 
   7   9  10       10.59       14.68      1.74 o 
   8   9  10        1.37        0.53      1.48 o 
 -12  10  10        1.12       -1.37      1.37 o 
 -11  10  10       25.07       23.00      1.90 o 
 -10  10  10       53.30       50.78      1.99 o 
  -9  10  10       40.45       35.61      1.74 o 
  -8  10  10       45.70       42.84      1.88 o 
  -7  10  10       57.68       56.61      1.94 o 
  -6  10  10        0.31        0.13      1.03 o 
  -5  10  10       29.67       24.02      1.17 o 
  -4  10  10      395.63      373.68      4.82 o 
  -3  10  10       48.55       38.02      1.67 o 
  -2  10  10       69.02       73.72      2.26 o 
  -1  10  10      305.93      301.29      4.10 o 
   0  10  10       21.34       24.64      1.77 o 
   1  10  10       15.26       12.34      1.52 o 
   2  10  10      318.46      284.02      4.56 o 
   3  10  10       11.80       15.29      2.74 o 
   4  10  10       72.84       66.56      2.42 o 
   5  10  10      159.35      158.08      3.84 o 
   6  10  10        0.02        1.06      1.83 o 
   7  10  10        8.15        6.67      1.52 o 
   8  10  10        9.15        8.32      2.02 o 
 -12  11  10       85.35       89.31      6.12 o 
 -11  11  10       38.54       45.74      2.39 o 
 -10  11  10        0.60       -1.36      1.36 o 
  -9  11  10        0.98        1.41      1.28 o 
  -8  11  10        0.36        0.86      1.15 o 
  -7  11  10        0.90        1.07      1.15 o 
  -6  11  10       14.82       11.66      1.24 o 
  -5  11  10       71.28       71.10      2.07 o 
  -4  11  10        1.02        0.37      0.91 o 
  -3  11  10       15.74       12.30      1.06 o 
  -2  11  10       63.61       64.79      1.80 o 
  -1  11  10       19.13       21.90      1.23 o 
   0  11  10       98.22       96.53      2.63 o 
   1  11  10       30.63       30.70      1.77 o 
   2  11  10       60.47       50.77      2.05 o 
   3  11  10        0.80        0.04      1.10 o 
   4  11  10        0.00        0.46      1.20 o 
   5  11  10        7.52        7.92      1.48 o 
   6  11  10        3.18        4.01      1.48 o 
   7  11  10        8.36        8.90      1.71 o 
 -11  12  10        2.01        3.59      1.90 o 
 -10  12  10       28.97       29.33      2.04 o 
  -9  12  10       75.99       83.43      2.99 o 
  -8  12  10       14.74       13.92      2.38 o 
  -7  12  10        7.22        6.49      1.31 o 
  -6  12  10       31.14       33.16      1.84 o 
  -5  12  10       12.32       13.02      1.65 o 
  -4  12  10        6.19        6.17      1.04 o 
  -3  12  10       47.28       44.00      1.81 o 
  -2  12  10      162.10      136.00      2.90 o 
  -1  12  10        1.83        2.74      0.91 o 
   0  12  10       22.78       19.81      1.94 o 
   1  12  10        1.90        1.58      1.06 o 
   2  12  10        1.99        2.81      1.29 o 
   3  12  10        5.15        4.12      1.27 o 
   4  12  10       80.75       85.69      2.89 o 
   5  12  10        0.12       -0.78      1.28 o 
   6  12  10        0.36       -0.06      1.36 o 
 -10  13  10        5.19       10.98      3.38 o 
  -9  13  10        0.32       -1.16      1.28 o 
  -8  13  10       10.21       13.18      1.67 o 
  -7  13  10       12.70        9.63      1.46 o 
  -6  13  10       14.40       13.33      1.50 o 
  -5  13  10        3.44        3.02      1.20 o 
  -4  13  10        2.01        1.97      1.11 o 
  -3  13  10       61.34       71.74      2.26 o 
  -2  13  10       24.03       26.61      1.54 o 
  -1  13  10       63.37       61.14      2.37 o 
   0  13  10      102.45      109.23      3.55 o 
   1  13  10        5.30        4.01      1.79 o 
   2  13  10        4.59        4.26      2.32 o 
   3  13  10        3.03        6.55      2.09 o 
   4  13  10       22.10       27.07      2.27 o 
   5  13  10        0.31       -1.79      1.79 o 
  -8  14  10        3.79        3.60      1.46 o 
  -7  14  10       16.88       20.74      1.79 o 
  -6  14  10       16.13       18.93      3.11 o 
  -5  14  10        0.01       -0.82      1.20 o 
  -4  14  10        0.68        1.11      1.58 o 
  -3  14  10       23.57       19.18      1.51 o 
  -2  14  10        3.40        2.06      1.11 o 
  -1  14  10        0.00        0.00      1.29 o 
   0  14  10        8.12        9.63      1.61 o 
   1  14  10        0.10        1.90      1.79 o 
   2  14  10        7.32        6.11      2.22 o 
   3  14  10        8.43       10.46      2.39 o 
   4  14  10        8.83       11.40      3.38 o 
  -7  15  10       53.23       53.33      3.72 o 
  -6  15  10        0.00       -0.61      1.33 o 
  -5  15  10       13.01       16.73      1.77 o 
  -4  15  10       12.50       18.63      1.79 o 
  -3  15  10        0.26        2.89      1.42 o 
  -2  15  10       39.02       45.22      2.36 o 
  -1  15  10       30.11       22.13      2.45 o 
   0  15  10       11.18       11.57      2.52 o 
   1  15  10       57.54       59.75      3.85 o 
   2  15  10        0.00        1.48      2.09 o 
  -4  16  10       11.70       15.11      3.26 o 
  -3  16  10       70.92       85.93      3.83 o 
  -2  16  10        1.01        4.36      1.67 o 
  -1  16  10       13.23       16.56      3.80 o 
   0  16  10       11.73        9.71      3.80 o 
 -14   1  11       17.32       19.66      1.93 o 
 -13   1  11       51.90       55.59      2.54 o 
 -12   1  11       68.05       73.41      2.72 o 
 -11   1  11       55.25       50.88      2.25 o 
 -10   1  11       52.43       52.52      1.87 o 
  -9   1  11      406.78      421.20      5.28 o 
  -8   1  11      477.80      463.03      5.63 o 
  -7   1  11       65.81       65.34      2.83 o 
  -6   1  11      313.62      308.68      4.02 o 
  -5   1  11        0.25        0.28      0.59 o 
  -4   1  11      183.92      178.25      2.57 o 
  -3   1  11       64.24       76.74      1.52 o 
  -2   1  11       38.05       27.10      1.08 o 
  -1   1  11       26.68       35.06      1.19 o 
   0   1  11        0.52        0.93      0.76 o 
   1   1  11      128.00      118.85      2.18 o 
   2   1  11       63.28       65.22      1.72 o 
   3   1  11       36.22       35.21      1.38 o 
   4   1  11      159.11      156.79      2.81 o 
   5   1  11       43.24       43.01      1.60 o 
   6   1  11        3.02        2.65      0.94 o 
   7   1  11       85.96       80.48      2.74 o 
   8   1  11        9.41        9.06      1.57 o 
   9   1  11        3.46        1.69      1.42 o 
  10   1  11        5.27        4.64      2.39 o 
 -14   2  11        0.00       -1.43      1.43 o 
 -13   2  11       23.64       25.13      1.90 o 
 -12   2  11       60.63       59.34      2.46 o 
 -11   2  11       42.75       45.04      2.11 o 
 -10   2  11       58.08       55.35      1.99 o 
  -9   2  11      147.82      131.16      2.75 o 
  -8   2  11      143.13      130.94      2.42 o 
  -7   2  11        0.04       -0.78      0.78 o 
  -6   2  11      717.80      722.19      7.25 o 
  -5   2  11        0.77        0.99      0.62 o 
  -4   2  11       25.82       25.25      1.23 o 
  -3   2  11       39.71       37.06      0.99 o 
  -2   2  11      283.33      288.53      4.55 o 
  -1   2  11      498.01      515.15      5.92 o 
   0   2  11       20.91       27.72      1.11 o 
   1   2  11      818.62      783.12      9.44 o 
   2   2  11       17.94       12.32      1.03 o 
   3   2  11      117.32      125.48      2.93 o 
   4   2  11      357.53      339.36      4.65 o 
   5   2  11       65.51       65.95      1.92 o 
   6   2  11      149.70      145.97      3.53 o 
   7   2  11       44.00       41.77      1.89 o 
   8   2  11       82.05       86.20      2.96 o 
   9   2  11       80.47       81.58      3.41 o 
  10   2  11        6.12        4.64      3.38 o 
 -14   3  11        3.59        4.33      1.64 o 
 -13   3  11        0.19       -1.14      1.52 o 
 -12   3  11       82.64       66.73      2.59 o 
 -11   3  11        0.58       -1.03      1.10 o 
 -10   3  11      142.41      132.22      2.85 o 
  -9   3  11     1107.00     1064.48     12.43 o 
  -8   3  11      156.30      168.57      2.80 o 
  -7   3  11      150.67      154.89      2.35 o 
  -6   3  11       44.57       44.59      1.29 o 
  -5   3  11       17.81       14.59      0.89 o 
  -4   3  11      363.55      333.90      4.24 o 
  -3   3  11       12.90        9.60      0.95 o 
  -2   3  11      324.02      306.84      3.93 o 
  -1   3  11       13.76       12.19      0.91 o 
   0   3  11        4.07        1.61      0.74 o 
   1   3  11      800.59      800.66      8.85 o 
   2   3  11       37.72       36.99      1.40 o 
   3   3  11      120.77      123.43      2.55 o 
   4   3  11      114.21      111.21      3.00 o 
   5   3  11      326.90      316.89      4.51 o 
   6   3  11       92.56       88.44      2.53 o 
   7   3  11       88.11       86.75      2.56 o 
   8   3  11       72.77       77.97      2.84 o 
   9   3  11        8.92        8.47      1.74 o 
  10   3  11        0.14       -2.96      2.96 o 
 -14   4  11        9.50       13.43      2.04 o 
 -13   4  11       18.95       25.36      2.04 o 
 -12   4  11       36.41       38.46      2.11 o 
 -11   4  11        4.80        2.33      1.04 o 
 -10   4  11       46.22       49.16      1.82 o 
  -9   4  11       32.48       26.82      1.45 o 
  -8   4  11      137.83      130.03      2.40 o 
  -7   4  11      248.68      248.78      3.25 o 
  -6   4  11      360.44      342.41      4.51 o 
  -5   4  11      156.01      145.69      2.22 o 
  -4   4  11       36.40       26.69      0.99 o 
  -3   4  11       48.67       37.88      1.10 o 
  -2   4  11       30.98       30.59      1.13 o 
  -1   4  11       54.17       49.69      1.46 o 
   0   4  11      232.11      217.20      3.15 o 
   1   4  11      456.18      444.55      5.40 o 
   2   4  11        4.25        5.90      0.97 o 
   3   4  11      371.68      354.88      4.91 o 
   4   4  11       23.35       18.44      1.21 o 
   5   4  11       76.12       73.09      2.59 o 
   6   4  11       66.04       64.62      2.15 o 
   7   4  11       90.92       93.59      2.67 o 
   8   4  11       27.64       34.51      2.10 o 
   9   4  11       57.58       66.04      3.41 o 
 -14   5  11        1.01       -1.67      1.67 o 
 -13   5  11        2.86        2.06      1.34 o 
 -12   5  11        5.61        8.31      1.89 o 
 -11   5  11       24.31       17.27      1.36 o 
 -10   5  11       33.50       26.80      1.75 o 
  -9   5  11      107.29       82.91      2.15 o 
  -8   5  11       12.78        7.47      0.90 o 
  -7   5  11       60.36       59.48      1.51 o 
  -6   5  11      262.36      241.36      4.17 o 
  -5   5  11        0.00       -0.75      0.75 o 
  -4   5  11        3.08        5.55      0.80 o 
  -3   5  11        6.80        7.00      0.75 o 
  -2   5  11      297.57      292.37      4.22 o 
  -1   5  11      566.96      572.78      7.30 o 
   0   5  11        6.02        7.80      0.82 o 
   1   5  11      166.62      160.90      2.69 o 
   2   5  11      617.80      637.22      7.35 o 
   3   5  11      100.69      101.75      2.21 o 
   4   5  11       33.00       33.45      1.62 o 
   5   5  11      213.68      214.12      5.61 o 
   6   5  11        1.73        3.30      1.20 o 
   7   5  11       84.34       85.45      2.90 o 
   8   5  11       12.65       10.51      1.86 o 
   9   5  11        0.49       -0.29      3.80 o 
 -14   6  11        0.60       -1.51      3.17 o 
 -13   6  11       19.22       21.01      1.96 o 
 -12   6  11        0.10       -0.02      1.27 o 
 -11   6  11        3.92        3.61      1.11 o 
 -10   6  11        1.00        1.61      0.97 o 
  -9   6  11      332.78      324.95      4.41 o 
  -8   6  11      172.25      151.04      2.65 o 
  -7   6  11      372.24      344.16      4.05 o 
  -6   6  11        1.08        1.23      0.73 o 
  -5   6  11      177.91      161.02      2.41 o 
  -4   6  11       13.66       12.58      0.84 o 
  -3   6  11      271.53      241.03      3.70 o 
  -2   6  11      429.56      431.18      7.07 o 
  -1   6  11       95.25       89.99      2.10 o 
   0   6  11       75.39       68.60      1.94 o 
   1   6  11      251.91      247.55      4.00 o 
   2   6  11       34.57       30.24      1.47 o 
   3   6  11       41.18       31.91      1.54 o 
   4   6  11       80.16       72.97      2.48 o 
   5   6  11      153.56      141.77      3.53 o 
   6   6  11        0.07       -1.11      1.20 o 
   7   6  11       28.41       26.58      1.90 o 
   8   6  11        5.02        3.80      1.46 o 
   9   6  11        1.71        1.27      2.96 o 
 -14   7  11       50.65       62.83      9.08 o 
 -13   7  11        1.12        0.74      1.50 o 
 -12   7  11       16.86       17.83      1.55 o 
 -11   7  11        7.20        5.71      1.24 o 
 -10   7  11       13.53       17.33      1.18 o 
  -9   7  11      105.56      108.46      2.34 o 
  -8   7  11      120.22      110.36      2.27 o 
  -7   7  11        0.57        1.52      0.75 o 
  -6   7  11      327.96      306.13      4.13 o 
  -5   7  11       88.96       83.96      1.91 o 
  -4   7  11      424.52      379.74     11.25 o 
  -3   7  11      289.18      252.39      3.46 o 
  -2   7  11        2.99        0.22      0.89 o 
  -1   7  11        0.34        1.42      0.99 o 
   0   7  11       59.60       55.73      1.81 o 
   1   7  11        4.43        6.08      0.97 o 
   2   7  11        2.79        1.56      0.97 o 
   3   7  11      373.81      359.63      5.36 o 
   4   7  11      146.85      138.84      3.43 o 
   5   7  11       23.84       23.03      1.69 o 
   6   7  11        1.20        1.01      1.20 o 
   7   7  11        0.00        0.42      1.77 o 
   8   7  11        8.01        9.59      1.67 o 
 -13   8  11        7.82        6.72      1.97 o 
 -12   8  11       20.76       16.83      2.08 o 
 -11   8  11       12.99       16.03      1.61 o 
 -10   8  11       30.11       32.15      1.60 o 
  -9   8  11      221.20      211.66      3.76 o 
  -8   8  11       81.25       72.02      2.09 o 
  -7   8  11      111.26      108.23      4.03 o 
  -6   8  11      386.59      353.52      4.62 o 
  -5   8  11       75.96       62.17      2.23 o 
  -4   8  11       35.74       27.17      1.23 o 
  -3   8  11      125.25      105.83      2.33 o 
  -2   8  11       93.89       70.38      2.16 o 
  -1   8  11      507.27      461.92      7.61 o 
   0   8  11       54.50       42.09      1.79 o 
   1   8  11      147.38      139.96      2.90 o 
   2   8  11       26.35       21.53      1.39 o 
   3   8  11       25.69       25.12      1.50 o 
   4   8  11       57.37       59.19      2.26 o 
   5   8  11        1.79        0.50      1.20 o 
   6   8  11        0.76        1.97      1.85 o 
   7   8  11       48.54       61.24      2.52 o 
   8   8  11       14.01       20.57      1.95 o 
 -13   9  11        0.22       -2.53      2.53 o 
 -12   9  11        1.75        2.53      1.46 o 
 -11   9  11       71.71       77.27      2.45 o 
 -10   9  11       61.00       65.64      2.18 o 
  -9   9  11       20.84       23.67      1.53 o 
  -8   9  11      104.50      109.60      2.59 o 
  -7   9  11       12.81       15.14      1.72 o 
  -6   9  11       56.82       61.09      1.92 o 
  -5   9  11      297.96      287.52      3.99 o 
  -4   9  11       31.94       29.91      1.23 o 
  -3   9  11        5.17        4.54      0.88 o 
  -2   9  11      237.27      208.67      4.06 o 
  -1   9  11      169.96      140.19      3.22 o 
   0   9  11       81.60       76.96      2.74 o 
   1   9  11       27.81       26.41      1.39 o 
   2   9  11       54.72       50.10      1.88 o 
   3   9  11       54.80       50.72      2.16 o 
   4   9  11        3.83        4.52      1.31 o 
   5   9  11       11.44       10.80      1.48 o 
   6   9  11        0.92        1.69      1.27 o 
   7   9  11        0.24       -0.97      1.36 o 
   8   9  11       34.08       41.38      5.07 o 
 -12  10  11        3.59        7.76      2.04 o 
 -11  10  11        4.35        4.03      1.24 o 
 -10  10  11        7.62        5.42      1.26 o 
  -9  10  11        0.63        2.06      1.03 o 
  -8  10  11        6.57        4.72      1.03 o 
  -7  10  11        0.42       -0.25      0.95 o 
  -6  10  11       94.28       97.07      2.45 o 
  -5  10  11      115.50      116.47      2.38 o 
  -4  10  11       32.88       26.50      1.28 o 
  -3  10  11        6.19        4.59      0.87 o 
  -2  10  11       98.51      114.70      2.90 o 
  -1  10  11        0.20       -0.09      1.52 o 
   0  10  11       51.50       45.66      1.95 o 
   1  10  11        0.03       -0.21      1.06 o 
   2  10  11        4.76        3.88      1.04 o 
   3  10  11        7.16        9.34      1.36 o 
   4  10  11       13.68       13.89      1.57 o 
   5  10  11       14.59       11.04      1.63 o 
   6  10  11        0.04        0.57      1.36 o 
   7  10  11       16.99       27.18      2.05 o 
 -11  11  11       50.67       61.19      2.71 o 
 -10  11  11       17.58       17.54      1.82 o 
  -9  11  11        7.42        9.57      1.53 o 
  -8  11  11        5.52        4.04      1.36 o 
  -7  11  11       49.09       56.35      1.94 o 
  -6  11  11      137.54      142.72      2.98 o 
  -5  11  11      158.81      143.21      5.83 o 
  -4  11  11        6.49        4.32      0.91 o 
  -3  11  11       22.29       23.66      1.32 o 
  -2  11  11       25.22       23.17      1.52 o 
  -1  11  11       32.00       25.32      1.57 o 
   0  11  11        0.02        1.14      1.02 o 
   1  11  11       23.14       29.14      2.07 o 
   2  11  11       31.72       30.08      2.71 o 
   3  11  11       20.57       20.89      1.69 o 
   4  11  11        0.00       -0.03      1.33 o 
   5  11  11       20.22       29.85      2.05 o 
   6  11  11       11.33       15.92      1.79 o 
 -10  12  11        7.04        8.38      1.61 o 
  -9  12  11        0.60       -1.24      1.24 o 
  -8  12  11        1.25        1.17      1.24 o 
  -7  12  11       58.48       66.12      2.53 o 
  -6  12  11        4.91        4.85      1.52 o 
  -5  12  11       33.92       28.98      1.79 o 
  -4  12  11        0.31        0.05      0.95 o 
  -3  12  11        1.61        1.26      0.95 o 
  -2  12  11      104.14       95.52      2.73 o 
  -1  12  11       59.85       49.43      2.74 o 
   0  12  11       15.70       12.69      1.46 o 
   1  12  11        7.50        7.47      1.31 o 
   2  12  11       38.85       34.96      2.27 o 
   3  12  11       49.75       56.81      4.23 o 
   4  12  11       13.80       12.24      1.69 o 
   5  12  11       15.08       13.28      1.74 o 
  -9  13  11        4.22        7.33      2.07 o 
  -8  13  11        1.07        3.04      1.34 o 
  -7  13  11        4.09        4.65      1.31 o 
  -6  13  11       22.57       25.86      1.84 o 
  -5  13  11        0.11       -0.53      1.34 o 
  -4  13  11       37.16       41.02      2.44 o 
  -3  13  11        7.64        6.28      1.20 o 
  -2  13  11       13.19       13.60      2.31 o 
  -1  13  11       23.57       29.21      2.17 o 
   0  13  11       16.06       14.52      1.67 o 
   1  13  11        8.50        6.76      2.11 o 
   2  13  11        0.39        2.92      1.92 o 
   3  13  11        5.33        5.18      2.22 o 
   4  13  11        1.31        2.11      2.96 o 
  -8  14  11        1.94        2.39      2.22 o 
  -7  14  11        6.00        9.55      1.57 o 
  -6  14  11        0.16        1.38      1.40 o 
  -5  14  11        1.34       -0.31      1.28 o 
  -4  14  11       26.94       27.77      1.90 o 
  -3  14  11        0.82       -0.35      1.17 o 
  -2  14  11        3.06       -0.50      1.37 o 
  -1  14  11       85.62       81.44      3.33 o 
   0  14  11        2.78        6.94      1.67 o 
   1  14  11        4.13        4.64      2.09 o 
   2  14  11        4.66        6.76      2.39 o 
  -6  15  11       18.38       20.93      2.82 o 
  -5  15  11       29.47       32.67      2.55 o 
  -4  15  11       10.96       11.76      1.63 o 
  -3  15  11       34.52       42.57      3.47 o 
  -2  15  11        8.45       11.00      1.86 o 
  -1  15  11        7.69        8.60      1.86 o 
   0  15  11        5.22        8.87      3.38 o 
   1  15  11        0.05        3.38      2.96 o 
 -14   0  12        0.26        1.10      2.53 o 
 -13   0  12      129.56      132.99      5.17 o 
 -12   0  12        0.50        2.23      2.11 o 
 -11   0  12       25.21       19.59      2.33 o 
 -10   0  12        0.67        0.81      1.72 o 
  -9   0  12      194.22      192.89      4.52 o 
  -8   0  12        2.98       -0.02      1.29 o 
  -7   0  12      569.28      547.16      9.10 o 
  -6   0  12      631.59      654.45     11.63 o 
  -5   0  12       72.20       55.48      2.27 o 
  -4   0  12      217.24      223.14      3.67 o 
  -3   0  12      621.05      581.52     12.13 o 
  -2   0  12        0.94       -0.18      1.04 o 
  -1   0  12        1.92       -0.09      1.04 o 
   0   0  12       55.88       51.15      2.17 o 
   1   0  12      183.18      173.24      4.04 o 
   2   0  12       39.41       30.88      1.95 o 
   3   0  12     1480.23     1493.93     22.17 o 
   4   0  12       90.67       83.24      3.30 o 
   5   0  12       20.63       19.84      1.86 o 
   6   0  12       46.54       47.97      2.51 o 
   7   0  12       55.30       56.31      4.01 o 
   8   0  12      104.65      106.77      4.78 o 
   9   0  12        7.48        5.40      2.22 o 
 -14   1  12        3.74        4.54      1.68 o 
 -13   1  12       83.73       79.99      2.97 o 
 -12   1  12       13.33       15.63      1.65 o 
 -11   1  12       14.74       11.61      1.43 o 
 -10   1  12       52.72       55.53      2.09 o 
  -9   1  12        1.42        1.38      0.91 o 
  -8   1  12      179.69      170.32      3.02 o 
  -7   1  12        3.02        2.49      0.87 o 
  -6   1  12      272.50      286.85      4.26 o 
  -5   1  12       70.78       64.33      1.89 o 
  -4   1  12      134.79      131.29      2.08 o 
  -3   1  12      181.35      177.11      2.62 o 
  -2   1  12      128.24      128.76      2.21 o 
  -1   1  12       65.24       52.60      1.48 o 
   0   1  12        1.77       -0.32      0.79 o 
   1   1  12      176.19      149.85      3.71 o 
   2   1  12       92.82       88.17      2.09 o 
   3   1  12       54.13       67.61      1.92 o 
   4   1  12      107.74       98.77      2.35 o 
   5   1  12      155.51      141.65      2.81 o 
   6   1  12        6.64        9.42      1.36 o 
   7   1  12       38.00       35.37      2.68 o 
   8   1  12       23.68       28.50      2.11 o 
   9   1  12        8.65        9.95      1.74 o 
 -14   2  12        2.64        1.69      1.65 o 
 -13   2  12        0.08        0.18      1.43 o 
 -12   2  12        5.86        5.08      1.40 o 
 -11   2  12       27.50       20.89      1.65 o 
 -10   2  12       45.27       47.14      1.83 o 
  -9   2  12       92.64       89.90      2.41 o 
  -8   2  12       21.69       19.85      1.48 o 
  -7   2  12      154.03      146.51      2.60 o 
  -6   2  12      235.14      227.85      2.99 o 
  -5   2  12      148.76      130.53      2.56 o 
  -4   2  12       83.69       81.63      1.94 o 
  -3   2  12      400.23      393.00      6.14 o 
  -2   2  12       10.69        6.94      0.78 o 
  -1   2  12      436.81      402.98      4.96 o 
   0   2  12      307.25      295.54      4.02 o 
   1   2  12      344.83      343.57      4.59 o 
   2   2  12       83.14       85.38      2.04 o 
   3   2  12      510.64      513.40      6.35 o 
   4   2  12      705.14      695.27      8.13 o 
   5   2  12       13.30       11.79      1.17 o 
   6   2  12       12.50       10.42      1.32 o 
   7   2  12        1.05        0.53      1.07 o 
   8   2  12       11.56       13.46      1.83 o 
   9   2  12       25.69       28.93      2.80 o 
 -14   3  12        2.18       -0.51      1.53 o 
 -13   3  12        6.21        8.35      1.65 o 
 -12   3  12        0.30        2.56      1.40 o 
 -11   3  12       21.28       19.17      2.86 o 
 -10   3  12       76.09       80.68      2.27 o 
  -9   3  12      132.84      144.00      2.96 o 
  -8   3  12       32.94       31.45      1.34 o 
  -7   3  12       15.04       10.79      1.20 o 
  -6   3  12     1935.69     2002.69     18.46 o 
  -5   3  12       20.03       21.54      0.98 o 
  -4   3  12      486.49      437.97      6.51 o 
  -3   3  12      518.41      505.82      6.49 o 
  -2   3  12      607.93      528.89      6.17 o 
  -1   3  12       70.49       71.56      1.71 o 
   0   3  12     1368.05     1388.84     14.48 o 
   1   3  12      208.95      182.77      2.95 o 
   2   3  12       15.43        9.61      1.03 o 
   3   3  12      677.83      695.63      8.87 o 
   4   3  12      178.95      180.03      3.19 o 
   5   3  12        6.81        6.31      1.04 o 
   6   3  12       53.43       61.06      2.22 o 
   7   3  12       43.48       43.24      1.99 o 
   8   3  12       38.00       43.00      2.44 o 
   9   3  12        3.45        0.84      2.96 o 
 -14   4  12        2.73        2.32      1.64 o 
 -13   4  12       10.30       14.86      1.82 o 
 -12   4  12       16.35       11.82      1.61 o 
 -11   4  12        8.64       11.27      1.26 o 
 -10   4  12        0.08        0.12      0.99 o 
  -9   4  12        3.94        2.03      1.03 o 
  -8   4  12      570.70      535.55      8.69 o 
  -7   4  12      338.19      316.75      4.19 o 
  -6   4  12       30.96       30.05      1.14 o 
  -5   4  12       66.77       58.09      1.73 o 
  -4   4  12        0.91        1.22      0.71 o 
  -3   4  12     1775.84     1741.86     20.94 o 
  -2   4  12      263.88      272.30      4.10 o 
  -1   4  12      605.29      565.83      6.52 o 
   0   4  12      241.14      233.89      3.41 o 
   1   4  12       35.66       31.14      1.31 o 
   2   4  12      392.33      355.61      4.73 o 
   3   4  12      210.95      199.38      3.27 o 
   4   4  12       22.54       27.31      2.01 o 
   5   4  12       25.82       26.05      1.74 o 
   6   4  12        0.07        1.37      1.27 o 
   7   4  12       11.79        8.44      1.52 o 
   8   4  12       10.78       14.57      2.19 o 
 -14   5  12        5.20        5.53      1.65 o 
 -13   5  12        1.20       -0.96      1.40 o 
 -12   5  12       29.06       29.81      2.04 o 
 -11   5  12       17.60       17.61      1.41 o 
 -10   5  12        1.56       -0.61      0.95 o 
  -9   5  12      355.83      357.68      5.28 o 
  -8   5  12       13.34       13.84      1.06 o 
  -7   5  12        8.58        7.75      0.89 o 
  -6   5  12      321.71      307.00      3.82 o 
  -5   5  12      121.03      122.83      2.38 o 
  -4   5  12      393.85      375.29      4.29 o 
  -3   5  12        2.31        2.05      0.85 o 
  -2   5  12       33.03       39.61      1.60 o 
  -1   5  12       12.46        8.35      0.87 o 
   0   5  12       71.69       75.18      1.76 o 
   1   5  12      177.09      184.81      3.00 o 
   2   5  12      170.53      162.55      2.86 o 
   3   5  12       14.62       13.04      1.20 o 
   4   5  12      232.41      230.54      4.11 o 
   5   5  12        0.98        0.13      1.15 o 
   6   5  12       50.53       44.60      2.32 o 
   7   5  12        5.22        5.47      1.46 o 
   8   5  12       74.55       86.56      3.41 o 
 -14   6  12        2.44        3.07      2.22 o 
 -13   6  12        0.06        0.90      1.42 o 
 -12   6  12        0.29       -0.67      1.13 o 
 -11   6  12        0.07       -0.94      0.94 o 
 -10   6  12       75.34       75.08      2.32 o 
  -9   6  12       12.44       11.27      1.06 o 
  -8   6  12       46.43       46.75      1.60 o 
  -7   6  12        4.61        6.34      0.84 o 
  -6   6  12        0.61        0.54      1.04 o 
  -5   6  12       21.70       24.91      1.06 o 
  -4   6  12        0.48        0.35      0.67 o 
  -3   6  12        2.38        3.96      0.85 o 
  -2   6  12       45.21       43.76      2.00 o 
  -1   6  12      257.82      233.82      4.27 o 
   0   6  12      120.55      109.40      2.48 o 
   1   6  12       50.17       43.15      1.66 o 
   2   6  12       12.00        9.25      1.13 o 
   3   6  12       28.09       22.08      1.39 o 
   4   6  12        3.31        3.59      1.27 o 
   5   6  12        8.30        9.07      1.58 o 
   6   6  12        0.02       -0.56      1.20 o 
   7   6  12        0.04       -0.28      1.24 o 
   8   6  12        0.30        0.30      1.46 o 
 -13   7  12        1.54        1.54      1.46 o 
 -12   7  12       51.73       56.87      2.23 o 
 -11   7  12        1.76        5.38      1.34 o 
 -10   7  12      140.70      148.05      3.19 o 
  -9   7  12        2.07        2.07      0.91 o 
  -8   7  12       44.30       34.20      1.54 o 
  -7   7  12       82.64       85.78      2.18 o 
  -6   7  12       19.97       16.41      1.08 o 
  -5   7  12        3.23        3.59      0.84 o 
  -4   7  12        2.84        3.60      0.78 o 
  -3   7  12        9.02        8.53      1.10 o 
  -2   7  12      121.52      112.27      2.84 o 
  -1   7  12       20.42       21.55      1.58 o 
   0   7  12      300.29      276.20      4.85 o 
   1   7  12       85.83       74.35      2.07 o 
   2   7  12       57.92       58.08      1.92 o 
   3   7  12      150.33      137.60      3.89 o 
   4   7  12        6.63        5.72      1.31 o 
   5   7  12        5.77        3.75      1.34 o 
   6   7  12       86.13       86.26      3.00 o 
   7   7  12       17.89       22.00      1.95 o 
   8   7  12       28.39       42.65      4.64 o 
 -13   8  12       12.15       15.20      3.38 o 
 -12   8  12       34.76       37.15      2.13 o 
 -11   8  12       92.15       92.99      3.02 o 
 -10   8  12        0.76        0.82      1.11 o 
  -9   8  12       61.10       56.64      1.97 o 
  -8   8  12        0.64        0.53      0.92 o 
  -7   8  12        1.70        1.22      0.95 o 
  -6   8  12      176.07      177.07      2.95 o 
  -5   8  12       20.50       19.04      1.61 o 
  -4   8  12       41.76       30.29      1.23 o 
  -3   8  12       79.84       67.20      2.20 o 
  -2   8  12        0.41        0.84      0.99 o 
  -1   8  12       70.98       63.49      2.16 o 
   0   8  12        4.43        2.33      0.99 o 
   1   8  12        0.59       -0.10      0.90 o 
   2   8  12       11.41        5.40      1.13 o 
   3   8  12        8.75        7.05      1.31 o 
   4   8  12        0.23       -0.44      1.20 o 
   5   8  12        0.04        1.11      1.20 o 
   6   8  12       11.21       12.91      1.74 o 
   7   8  12        4.88        4.42      1.83 o 
 -12   9  12       20.02       23.39      2.04 o 
 -11   9  12       68.09       71.26      2.80 o 
 -10   9  12        3.40        5.84      1.22 o 
  -9   9  12        5.25        5.85      1.14 o 
  -8   9  12      136.81      131.47      3.86 o 
  -7   9  12        0.41        1.42      0.92 o 
  -6   9  12        9.53       11.64      1.16 o 
  -5   9  12        4.70        3.90      0.91 o 
  -4   9  12      150.52      142.04      2.61 o 
  -3   9  12        3.46        4.14      1.16 o 
  -2   9  12       53.33       41.16      1.90 o 
  -1   9  12        1.73        2.99      1.11 o 
   0   9  12        5.91        2.32      1.06 o 
   1   9  12        0.75        1.25      1.10 o 
   2   9  12      106.38      107.22      2.64 o 
   3   9  12        0.27        0.60      1.15 o 
   4   9  12        0.71       -0.25      1.15 o 
   5   9  12        3.16        4.46      1.42 o 
   6   9  12        2.59        2.53      1.83 o 
   7   9  12        5.26        4.01      2.39 o 
 -12  10  12        0.57        3.80      2.96 o 
 -11  10  12        2.51        1.75      1.24 o 
 -10  10  12        0.88        1.27      1.11 o 
  -9  10  12        9.36       13.75      1.54 o 
  -8  10  12        8.67        5.24      1.11 o 
  -7  10  12      199.23      203.79      3.69 o 
  -6  10  12        0.00        0.93      0.94 o 
  -5  10  12        7.95        5.88      0.97 o 
  -4  10  12       28.36       23.67      1.23 o 
  -3  10  12        0.40       -0.07      0.96 o 
  -2  10  12       10.50        7.71      1.20 o 
  -1  10  12       29.89       25.62      2.19 o 
   0  10  12       44.68       45.93      2.00 o 
   1  10  12       17.16       22.41      1.95 o 
   2  10  12       10.21        6.47      1.46 o 
   3  10  12        0.21        0.99      1.20 o 
   4  10  12       79.02       70.72      2.68 o 
   5  10  12        1.46        0.88      1.40 o 
   6  10  12        1.24        1.76      1.40 o 
 -11  11  12        0.27        1.37      1.48 o 
 -10  11  12       46.71       50.23      2.46 o 
  -9  11  12       11.73       12.60      1.61 o 
  -8  11  12        5.85        6.56      1.20 o 
  -7  11  12       17.55       15.27      1.39 o 
  -6  11  12        4.02        4.89      1.12 o 
  -5  11  12       21.51       23.32      1.43 o 
  -4  11  12       10.59       10.24      1.06 o 
  -3  11  12        1.31       -0.20      1.16 o 
  -2  11  12        9.41        9.92      1.31 o 
  -1  11  12       10.68       12.95      1.34 o 
   0  11  12       46.21       47.21      2.11 o 
   1  11  12        1.92        1.50      1.15 o 
   2  11  12        1.44       -0.77      1.37 o 
   3  11  12        1.08       -1.27      1.46 o 
   4  11  12        8.49       10.64      2.32 o 
   5  11  12        3.14        2.22      1.48 o 
 -10  12  12       10.37        8.22      1.97 o 
  -9  12  12        0.08        0.72      1.24 o 
  -8  12  12       12.32       12.80      1.61 o 
  -7  12  12        3.31        6.22      1.36 o 
  -6  12  12        1.28        0.27      1.15 o 
  -5  12  12       83.41      103.66      2.96 o 
  -4  12  12        0.44       -0.33      1.11 o 
  -3  12  12       13.32       17.19      1.50 o 
  -2  12  12        9.26        6.80      1.31 o 
  -1  12  12       58.19       65.15      2.37 o 
   0  12  12       48.80       55.67      2.31 o 
   1  12  12        0.11        0.64      1.24 o 
   2  12  12       36.12       44.96      2.84 o 
   3  12  12        2.71        0.74      1.53 o 
   4  12  12        6.25        4.85      1.78 o 
  -9  13  12        0.98        1.13      1.61 o 
  -8  13  12        8.03        8.59      1.57 o 
  -7  13  12        3.76        3.34      1.33 o 
  -6  13  12        3.32        3.80      1.31 o 
  -5  13  12       21.90       23.33      1.79 o 
  -4  13  12        5.05        6.12      1.79 o 
  -3  13  12        3.17        2.77      1.53 o 
  -2  13  12       42.54       49.69      2.66 o 
  -1  13  12        0.30        0.18      1.37 o 
   0  13  12        0.63        1.76      1.61 o 
   1  13  12        1.79       -0.42      1.79 o 
   2  13  12        0.31        0.84      2.11 o 
  -7  14  12        3.63        8.02      2.39 o 
  -6  14  12       12.78       15.52      1.74 o 
  -5  14  12       11.26       10.48      1.61 o 
  -4  14  12        3.45        3.83      2.32 o 
  -3  14  12        0.29        1.48      1.53 o 
  -2  14  12        0.09       -0.06      1.42 o 
  -1  14  12        0.33        0.93      1.61 o 
   0  14  12        0.66        0.21      3.59 o 
   1  14  12        6.63       10.56      3.80 o 
  -3  15  12        4.62        2.53      2.53 o 
  -2  15  12        0.02       -1.97      5.28 o 
  -1  15  12      162.90      161.11      7.39 o 
 -14   1  13       20.92       23.30      2.18 o 
 -13   1  13       13.14       15.48      2.52 o 
 -12   1  13       17.99       22.32      1.83 o 
 -11   1  13        6.78        5.58      1.43 o 
 -10   1  13        2.90        2.20      1.01 o 
  -9   1  13      165.96      175.23      3.12 o 
  -8   1  13      165.84      164.81      2.87 o 
  -7   1  13      571.87      534.71      6.37 o 
  -6   1  13     1279.77     1263.80     13.07 o 
  -5   1  13      402.30      362.10      5.75 o 
  -4   1  13      128.09      114.40      2.37 o 
  -3   1  13      124.23      116.45      2.14 o 
  -2   1  13      203.17      190.12      2.94 o 
  -1   1  13        0.64        0.42      0.78 o 
   0   1  13      230.18      220.29      3.33 o 
   1   1  13       55.13       49.96      1.73 o 
   2   1  13       69.73       67.72      1.91 o 
   3   1  13      209.46      200.80      3.42 o 
   4   1  13       62.43       60.39      1.95 o 
   5   1  13      108.25      110.90      2.68 o 
   6   1  13       27.12       26.30      1.66 o 
   7   1  13       13.61       15.58      1.74 o 
   8   1  13       19.13       21.05      2.00 o 
 -14   2  13        0.92       -0.77      1.61 o 
 -13   2  13       26.23       27.32      2.11 o 
 -12   2  13        1.26        2.00      1.40 o 
 -11   2  13        1.64        0.64      1.46 o 
 -10   2  13        0.14        1.71      1.10 o 
  -9   2  13        0.75        1.88      0.95 o 
  -8   2  13      221.13      203.34      3.27 o 
  -7   2  13      444.22      449.87      5.70 o 
  -6   2  13       65.31       66.81      1.90 o 
  -5   2  13       10.35        9.17      1.04 o 
  -4   2  13       83.09       73.27      1.96 o 
  -3   2  13      749.29      682.65      8.49 o 
  -2   2  13        6.60        3.61      1.29 o 
  -1   2  13       31.25       35.21      1.51 o 
   0   2  13      251.26      220.99      3.38 o 
   1   2  13      366.98      340.83      4.59 o 
   2   2  13      246.93      232.49      5.81 o 
   3   2  13      152.26      146.68      2.84 o 
   4   2  13      100.33       94.52      2.32 o 
   5   2  13       30.98       32.27      1.55 o 
   6   2  13        0.11       -0.36      1.04 o 
   7   2  13       68.91       70.35      3.06 o 
   8   2  13        9.27        7.28      1.69 o 
 -14   3  13        5.95       12.67      2.01 o 
 -13   3  13       16.28       13.52      1.82 o 
 -12   3  13       40.75       41.10      2.50 o 
 -11   3  13       28.75       26.88      1.60 o 
 -10   3  13        6.80       11.60      1.31 o 
  -9   3  13      109.07      105.41      2.55 o 
  -8   3  13        4.21        3.60      1.00 o 
  -7   3  13        0.82       -0.47      0.91 o 
  -6   3  13     1270.45     1221.56     23.03 o 
  -5   3  13       33.44       33.68      1.44 o 
  -4   3  13      215.21      196.81      3.34 o 
  -3   3  13      263.75      256.30      6.33 o 
  -2   3  13       26.52       29.04      1.60 o 
  -1   3  13       33.21       27.65      1.22 o 
   0   3  13      437.69      444.44      5.57 o 
   1   3  13      149.39      131.29      2.58 o 
   2   3  13       18.59       17.55      1.21 o 
   3   3  13      143.69      157.51      2.93 o 
   4   3  13      127.27      116.39      2.83 o 
   5   3  13       18.69       16.28      1.47 o 
   6   3  13      112.40      115.42      3.02 o 
   7   3  13        2.83        1.65      1.31 o 
   8   3  13        0.76        1.49      1.67 o 
 -14   4  13        0.40       -0.25      1.53 o 
 -13   4  13        0.61       -1.36      1.42 o 
 -12   4  13       41.86       43.69      2.28 o 
 -11   4  13        3.36        3.51      1.19 o 
 -10   4  13      103.31      111.24      3.11 o 
  -9   4  13       15.90       13.86      1.22 o 
  -8   4  13        7.73        9.29      1.08 o 
  -7   4  13      146.49      133.74      3.12 o 
  -6   4  13     1022.49     1069.37     10.46 o 
  -5   4  13       36.26       40.87      1.56 o 
  -4   4  13       97.77      107.26      2.39 o 
  -3   4  13      374.71      372.15      5.24 o 
  -2   4  13      279.98      248.56      3.95 o 
  -1   4  13       80.91       82.08      1.88 o 
   0   4  13        5.24        3.35      0.94 o 
   1   4  13      324.61      295.60      4.19 o 
   2   4  13      114.93      121.55      2.55 o 
   3   4  13        2.34        0.30      0.88 o 
   4   4  13       23.11       27.38      1.46 o 
   5   4  13        8.95        9.96      1.52 o 
   6   4  13       16.11       11.18      1.70 o 
   7   4  13        3.03        3.77      1.90 o 
   8   4  13        0.03       -2.53      2.53 o 
 -14   5  13        0.74        0.84      2.96 o 
 -13   5  13       24.13       24.97      2.26 o 
 -12   5  13        2.40        3.48      1.42 o 
 -11   5  13       10.08        9.76      1.34 o 
 -10   5  13        1.19        1.32      1.03 o 
  -9   5  13       38.62       34.49      1.66 o 
  -8   5  13        1.05        0.61      0.92 o 
  -7   5  13        0.64       -0.32      0.76 o 
  -6   5  13       16.10       15.00      1.02 o 
  -5   5  13       15.02       17.10      1.46 o 
  -4   5  13       81.76       71.00      1.94 o 
  -3   5  13        7.58        5.34      0.97 o 
  -2   5  13       50.73       37.51      2.02 o 
  -1   5  13       31.56       29.46      1.59 o 
   0   5  13      159.89      129.57      2.46 o 
   1   5  13       23.37       18.80      1.28 o 
   2   5  13        8.69       12.10      1.20 o 
   3   5  13        8.38        5.31      1.34 o 
   4   5  13       21.20       23.72      1.85 o 
   5   5  13       13.45       14.84      1.63 o 
   6   5  13       13.60        9.20      1.63 o 
   7   5  13        9.24        7.39      1.69 o 
 -13   6  13        4.37        5.33      1.75 o 
 -12   6  13        0.86        1.45      1.25 o 
 -11   6  13        0.01       -0.23      1.33 o 
 -10   6  13        9.64       14.62      1.38 o 
  -9   6  13       32.36       31.58      1.77 o 
  -8   6  13       45.85       44.36      2.14 o 
  -7   6  13      155.15      142.03      3.06 o 
  -6   6  13      306.82      332.31      4.05 o 
  -5   6  13       86.04       82.83      2.10 o 
  -4   6  13        5.66        3.84      1.10 o 
  -3   6  13      344.00      300.00      5.11 o 
  -2   6  13       87.91       82.35      2.52 o 
  -1   6  13       88.86       91.38      2.63 o 
   0   6  13        0.34        0.37      0.99 o 
   1   6  13       93.20      100.45      2.49 o 
   2   6  13        7.90        6.59      1.13 o 
   3   6  13      167.20      157.06      3.25 o 
   4   6  13       40.89       40.83      2.07 o 
   5   6  13       22.03       19.31      1.69 o 
   6   6  13       40.24       37.27      2.62 o 
   7   6  13        1.17        1.91      1.42 o 
 -13   7  13        0.83        0.87      1.58 o 
 -12   7  13       15.58       15.13      1.60 o 
 -11   7  13        1.00        0.17      1.27 o 
 -10   7  13        1.80        0.93      1.33 o 
  -9   7  13        2.16        1.84      1.18 o 
  -8   7  13        2.70        1.87      1.20 o 
  -7   7  13       42.75       36.73      1.58 o 
  -6   7  13      141.78      121.01      2.40 o 
  -5   7  13      275.90      263.50      4.75 o 
  -4   7  13      530.35      519.01      7.75 o 
  -3   7  13      157.77      147.17      3.31 o 
  -2   7  13        3.20        2.00      1.34 o 
  -1   7  13        2.95        0.11      1.16 o 
   0   7  13       10.55       12.26      1.31 o 
   1   7  13       17.14       16.36      1.26 o 
   2   7  13       11.43        9.69      1.20 o 
   3   7  13        2.12        0.84      1.04 o 
   4   7  13       16.99       18.58      1.69 o 
   5   7  13        1.43        1.70      1.31 o 
   6   7  13       10.49        9.28      1.63 o 
   7   7  13       14.46       17.95      2.69 o 
 -12   8  13        0.46       -0.50      1.46 o 
 -11   8  13        0.87        1.92      1.58 o 
 -10   8  13        0.39        1.90      1.24 o 
  -9   8  13       81.09       82.25      2.32 o 
  -8   8  13       14.30       13.03      1.24 o 
  -7   8  13        0.20       -0.07      1.13 o 
  -6   8  13       10.73       12.33      1.06 o 
  -5   8  13        6.95        8.42      1.31 o 
  -4   8  13       11.41       12.79      1.31 o 
  -3   8  13       23.35       25.80      2.01 o 
  -2   8  13        5.64        5.18      1.37 o 
  -1   8  13       24.52       19.28      1.52 o 
   0   8  13        1.72        2.59      1.10 o 
   1   8  13       18.02       19.02      1.71 o 
   2   8  13       59.75       56.67      2.08 o 
   3   8  13        0.49        1.13      1.20 o 
   4   8  13       66.33       70.26      2.69 o 
   5   8  13        0.78        1.13      1.31 o 
   6   8  13        1.59        4.97      1.57 o 
 -12   9  13        6.01        4.17      1.83 o 
 -11   9  13        3.11        6.82      1.61 o 
 -10   9  13       21.68       21.91      1.60 o 
  -9   9  13        3.31        3.00      1.09 o 
  -8   9  13        5.15        4.79      1.21 o 
  -7   9  13       28.39       24.83      1.93 o 
  -6   9  13       29.08       36.83      1.95 o 
  -5   9  13        1.10        3.25      1.10 o 
  -4   9  13      192.15      179.49      4.21 o 
  -3   9  13       20.85       21.30      1.52 o 
  -2   9  13       88.67       79.56      2.58 o 
  -1   9  13      116.33      108.70      2.90 o 
   0   9  13        0.47        1.34      1.10 o 
   1   9  13       21.54       26.07      1.74 o 
   2   9  13        1.36        0.00      1.06 o 
   3   9  13        9.86        7.78      1.42 o 
   4   9  13        1.49        2.89      1.36 o 
   5   9  13        3.71        6.70      1.99 o 
   6   9  13        0.03        1.27      2.09 o 
 -11  10  13       32.46       41.96      2.34 o 
 -10  10  13        1.40        3.18      1.22 o 
  -9  10  13        3.82        3.17      1.16 o 
  -8  10  13        2.76        3.39      1.16 o 
  -7  10  13       91.84       93.62      2.52 o 
  -6  10  13        1.14        0.50      1.01 o 
  -5  10  13       28.63       28.66      1.74 o 
  -4  10  13        2.69        3.56      1.10 o 
  -3  10  13        8.31        6.94      1.27 o 
  -2  10  13        0.88        1.69      1.10 o 
  -1  10  13       17.11       11.76      1.36 o 
   0  10  13        1.06       -1.27      1.28 o 
   1  10  13        9.16       13.51      1.57 o 
   2  10  13        3.29        3.10      1.46 o 
   3  10  13       18.78       23.95      2.10 o 
   4  10  13       32.29       41.64      2.31 o 
   5  10  13        6.24        7.85      1.67 o 
 -10  11  13       61.01       70.01      3.21 o 
  -9  11  13        2.56        3.74      2.03 o 
  -8  11  13        6.07        2.48      1.23 o 
  -7  11  13        0.45       -0.15      1.01 o 
  -6  11  13        1.44        1.47      1.04 o 
  -5  11  13        0.98        0.97      1.12 o 
  -4  11  13       51.04       52.31      2.16 o 
  -3  11  13        0.29        1.15      1.15 o 
  -2  11  13       20.00       28.56      2.74 o 
  -1  11  13        5.82        3.82      1.31 o 
   0  11  13        0.55       -1.01      1.28 o 
   1  11  13        2.80        5.19      1.31 o 
   2  11  13        1.48        3.53      1.53 o 
   3  11  13        5.48        0.99      1.71 o 
   4  11  13       23.80       26.34      4.02 o 
  -9  12  13        8.98        8.10      1.61 o 
  -8  12  13       12.66       14.29      3.21 o 
  -7  12  13       25.24       25.30      1.90 o 
  -6  12  13       12.70       13.37      2.27 o 
  -5  12  13       16.44       16.64      2.22 o 
  -4  12  13        0.01       -0.54      1.15 o 
  -3  12  13        0.38        1.45      1.10 o 
  -2  12  13        4.45        6.71      1.42 o 
  -1  12  13        2.57        1.14      1.24 o 
   0  12  13        1.17       -1.20      1.20 o 
   1  12  13        1.44        2.69      1.61 o 
   2  12  13        0.05        1.49      1.61 o 
   3  12  13        9.41        6.76      3.38 o 
  -8  13  13        0.98        1.41      1.71 o 
  -7  13  13        5.44        5.41      1.58 o 
  -6  13  13      103.63      126.69      4.14 o 
  -5  13  13       12.72       15.49      2.39 o 
  -4  13  13        1.85        1.83      1.72 o 
  -3  13  13        0.15        0.15      1.96 o 
  -2  13  13       18.99       16.95      2.02 o 
  -1  13  13       14.36       14.16      2.04 o 
   0  13  13       11.86       12.65      2.02 o 
   1  13  13        0.47       -1.40      1.92 o 
  -4  14  13        0.13        2.11      2.53 o 
  -3  14  13       11.81       15.28      4.01 o 
  -2  14  13       17.26       20.80      4.01 o 
  -1  14  13       63.86       63.83      4.02 o 
 -14   0  14        1.08        2.49      2.64 o 
 -13   0  14      122.66      140.06      5.47 o 
 -12   0  14        2.14        1.30      1.92 o 
 -11   0  14        0.37       -0.95      1.90 o 
 -10   0  14       17.63       21.25      2.33 o 
  -9   0  14        3.36        2.80      1.37 o 
  -8   0  14        4.10        6.40      1.61 o 
  -7   0  14      354.75      368.19      6.89 o 
  -6   0  14       33.59       29.94      4.01 o 
  -5   0  14      592.23      582.54     11.93 o 
  -4   0  14      465.13      440.85      9.67 o 
  -3   0  14      545.96      512.17     10.16 o 
  -2   0  14       77.77       71.41      2.50 o 
  -1   0  14        1.29        2.37      1.43 o 
   0   0  14       82.95       73.48      3.42 o 
   1   0  14        5.67        3.25      1.37 o 
   2   0  14      323.44      323.70      6.42 o 
   3   0  14      138.56      137.30      4.10 o 
   4   0  14        0.02        0.42      1.46 o 
   5   0  14       18.07       23.81      2.25 o 
   6   0  14        0.00       -1.79      1.79 o 
   7   0  14        4.61        6.33      2.39 o 
   8   0  14        1.69        3.80      3.38 o 
 -14   1  14       53.86       71.67      3.85 o 
 -13   1  14       22.24       28.23      2.15 o 
 -12   1  14       22.20       26.06      2.13 o 
 -11   1  14       15.45       15.14      1.65 o 
 -10   1  14        3.02        0.41      1.04 o 
  -9   1  14        0.22       -0.29      0.95 o 
  -8   1  14        6.92        4.98      1.37 o 
  -7   1  14      584.70      606.72      8.84 o 
  -6   1  14      336.50      331.26      5.52 o 
  -5   1  14      432.27      399.59      6.32 o 
  -4   1  14       13.59       14.81      1.16 o 
  -3   1  14       95.98       81.26      2.13 o 
  -2   1  14      115.88      105.88      2.16 o 
  -1   1  14       17.68       17.84      1.20 o 
   0   1  14       64.93       65.83      1.80 o 
   1   1  14       10.50       11.67      1.16 o 
   2   1  14        1.00       -0.52      0.91 o 
   3   1  14        4.52        7.97      1.17 o 
   4   1  14       81.99       87.25      2.32 o 
   5   1  14        0.17        0.76      1.00 o 
   6   1  14        7.99        9.19      1.43 o 
   7   1  14        1.39        1.99      1.46 o 
   8   1  14       39.60       42.65      5.07 o 
 -14   2  14        3.04        1.48      2.17 o 
 -13   2  14        2.46        1.84      1.53 o 
 -12   2  14        5.25        6.02      2.19 o 
 -11   2  14       41.35       44.36      2.14 o 
 -10   2  14      117.78      127.58      2.97 o 
  -9   2  14       70.53       66.82      1.95 o 
  -8   2  14       43.73       41.65      1.57 o 
  -7   2  14      371.87      376.61      4.96 o 
  -6   2  14      159.19      170.15      3.61 o 
  -5   2  14      104.71      107.60      2.82 o 
  -4   2  14        1.30        2.16      0.95 o 
  -3   2  14      565.88      564.18      7.32 o 
  -2   2  14        1.51        1.14      0.81 o 
  -1   2  14      441.06      421.23      5.31 o 
   0   2  14      120.04      103.82      2.23 o 
   1   2  14      213.00      222.72      3.53 o 
   2   2  14        4.42        5.30      1.06 o 
   3   2  14       96.80       93.31      2.27 o 
   4   2  14        6.36        5.21      1.03 o 
   5   2  14        9.17       11.49      1.23 o 
   6   2  14        4.46        1.95      1.24 o 
   7   2  14       72.46       84.42      3.89 o 
 -14   3  14        0.23       -1.69      2.96 o 
 -13   3  14        7.46        7.13      1.75 o 
 -12   3  14       12.50       16.97      1.82 o 
 -11   3  14        0.17        0.30      1.55 o 
 -10   3  14       11.15       14.02      1.44 o 
  -9   3  14      137.90      139.99      3.04 o 
  -8   3  14       49.90       48.48      1.83 o 
  -7   3  14       63.78       63.43      1.86 o 
  -6   3  14       42.66       39.04      1.82 o 
  -5   3  14      847.78      823.27     10.00 o 
  -4   3  14      575.72      588.51     10.25 o 
  -3   3  14      211.14      209.00      3.58 o 
  -2   3  14       13.56       10.78      1.14 o 
  -1   3  14        1.07       -0.53      0.74 o 
   0   3  14      193.60      161.65      2.84 o 
   1   3  14        6.57        7.71      1.03 o 
   2   3  14       49.28       50.86      1.72 o 
   3   3  14       16.79       18.34      1.31 o 
   4   3  14        3.22        4.83      1.07 o 
   5   3  14       15.50       16.49      1.63 o 
   6   3  14       23.15       23.38      1.72 o 
   7   3  14        7.38        7.39      2.02 o 
 -14   4  14        0.11        2.53      3.38 o 
 -13   4  14        9.75        9.86      1.85 o 
 -12   4  14       36.01       37.35      2.26 o 
 -11   4  14        2.34        1.95      1.22 o 
 -10   4  14      117.13      121.37      2.89 o 
  -9   4  14       20.61       19.55      1.41 o 
  -8   4  14       74.84       75.02      2.05 o 
  -7   4  14       97.21       97.53      2.42 o 
  -6   4  14      140.04      135.97      2.73 o 
  -5   4  14       69.65       63.89      1.94 o 
  -4   4  14      532.55      506.12      6.71 o 
  -3   4  14      139.61      132.17      2.78 o 
  -2   4  14      171.37      166.01      3.29 o 
  -1   4  14      198.39      185.61      3.34 o 
   0   4  14      103.28       85.27      2.14 o 
   1   4  14        0.38       -0.82      0.82 o 
   2   4  14        1.92        2.73      0.94 o 
   3   4  14      100.22       99.56      2.38 o 
   4   4  14       69.13       64.06      2.27 o 
   5   4  14        8.82       11.42      1.63 o 
   6   4  14        8.88       12.54      1.69 o 
   7   4  14       14.15        9.98      2.02 o 
 -13   5  14        1.30        0.28      1.48 o 
 -12   5  14       34.52       35.53      2.18 o 
 -11   5  14        2.74       -0.46      1.14 o 
 -10   5  14       26.86       30.53      1.64 o 
  -9   5  14       25.36       27.64      1.58 o 
  -8   5  14        6.91        4.52      1.07 o 
  -7   5  14       57.69       50.88      1.65 o 
  -6   5  14      164.29      164.26      3.07 o 
  -5   5  14        9.72       14.06      1.20 o 
  -4   5  14       39.14       33.66      1.47 o 
  -3   5  14        1.68        1.47      0.88 o 
  -2   5  14       39.12       31.02      1.45 o 
  -1   5  14       45.54       51.22      1.77 o 
   0   5  14       27.36       27.72      2.07 o 
   1   5  14       67.90       55.08      1.97 o 
   2   5  14        0.53       -0.04      0.97 o 
   3   5  14        0.62        0.59      1.01 o 
   4   5  14       58.04       57.36      2.44 o 
   5   5  14        4.55        5.45      1.52 o 
   6   5  14       15.44       18.21      1.90 o 
   7   5  14       13.23       20.64      2.82 o 
 -13   6  14        4.46        3.67      1.68 o 
 -12   6  14        3.14        2.65      1.36 o 
 -11   6  14        2.26        3.01      1.22 o 
 -10   6  14        0.00       -0.97      0.97 o 
  -9   6  14        1.78        0.27      0.99 o 
  -8   6  14        1.72        0.40      1.22 o 
  -7   6  14        0.16        0.35      0.78 o 
  -6   6  14       12.39       14.04      1.36 o 
  -5   6  14      114.23      116.59      3.47 o 
  -4   6  14        2.46        3.95      1.15 o 
  -3   6  14        7.91        6.36      1.20 o 
  -2   6  14        9.44       12.06      1.36 o 
  -1   6  14      395.02      348.99      5.96 o 
   0   6  14       18.40       19.84      1.56 o 
   1   6  14       65.95       67.96      2.48 o 
   2   6  14       44.41       45.48      1.92 o 
   3   6  14        7.51        6.55      1.20 o 
   4   6  14        1.46        2.11      1.27 o 
   5   6  14        6.94        8.32      1.63 o 
   6   6  14       17.72       21.72      2.00 o 
 -12   7  14       38.65       47.77      2.50 o 
 -11   7  14       22.96       19.97      2.50 o 
 -10   7  14        4.02        6.57      1.40 o 
  -9   7  14        5.88        7.37      1.40 o 
  -8   7  14        1.07        1.04      0.95 o 
  -7   7  14       11.03       13.35      1.20 o 
  -6   7  14       35.91       41.23      1.88 o 
  -5   7  14       86.69       82.21      2.52 o 
  -4   7  14       24.37       20.33      1.48 o 
  -3   7  14      154.36      148.03      3.42 o 
  -2   7  14        4.89        5.49      1.27 o 
  -1   7  14        1.15       -0.11      1.06 o 
   0   7  14        9.71        8.69      1.35 o 
   1   7  14        3.27        1.71      1.22 o 
   2   7  14       11.56       14.35      1.32 o 
   3   7  14       12.37       15.29      1.69 o 
   4   7  14        9.70       10.52      1.63 o 
   5   7  14       42.72       53.61      2.56 o 
   6   7  14       29.22       29.28      3.12 o 
 -12   8  14        2.70        2.36      1.56 o 
 -11   8  14        3.17        3.80      1.46 o 
 -10   8  14       25.29       28.76      1.92 o 
  -9   8  14       10.37       11.25      2.01 o 
  -8   8  14        0.41        0.80      1.01 o 
  -7   8  14      112.46      107.67      2.91 o 
  -6   8  14        0.78       -0.11      1.07 o 
  -5   8  14        0.32        1.80      1.10 o 
  -4   8  14       11.06       12.08      1.36 o 
  -3   8  14        2.53        2.61      1.28 o 
  -2   8  14        4.25        3.01      1.15 o 
  -1   8  14       53.44       44.77      2.00 o 
   0   8  14        2.79        1.63      1.10 o 
   1   8  14       19.01       25.03      1.74 o 
   2   8  14        1.27        2.53      1.27 o 
   3   8  14        7.40        7.57      1.59 o 
   4   8  14       81.37      104.87      3.30 o 
   5   8  14       23.29       29.69      2.11 o 
 -11   9  14        4.58        4.74      1.53 o 
 -10   9  14       48.93       55.56      3.23 o 
  -9   9  14        3.36        1.95      1.11 o 
  -8   9  14        5.68        8.63      1.19 o 
  -7   9  14        0.08       -1.16      1.16 o 
  -6   9  14       80.70       75.32      2.84 o 
  -5   9  14        2.70        2.63      1.20 o 
  -4   9  14       17.17       17.70      1.52 o 
  -3   9  14       31.39       31.77      1.84 o 
  -2   9  14       12.57       10.82      1.40 o 
  -1   9  14       10.42       13.98      1.46 o 
   0   9  14       22.54       22.17      1.69 o 
   1   9  14        5.60        3.86      1.28 o 
   2   9  14        2.54        3.06      1.27 o 
   3   9  14      171.30      215.33      5.43 o 
   4   9  14       40.15       38.51      2.31 o 
   5   9  14        0.73        5.91      2.96 o 
 -11  10  14       51.24       57.66      2.79 o 
 -10  10  14        9.16        9.88      1.61 o 
  -9  10  14        0.00        0.35      1.14 o 
  -8  10  14       15.15       19.21      1.45 o 
  -7  10  14       20.86       25.13      1.94 o 
  -6  10  14        6.75        9.03      2.05 o 
  -5  10  14       93.59       93.63      2.84 o 
  -4  10  14        7.78        9.89      1.31 o 
  -3  10  14       46.19       47.68      2.14 o 
  -2  10  14       66.17       72.46      2.62 o 
  -1  10  14        4.52        4.93      1.31 o 
   0  10  14       19.19       23.37      1.74 o 
   1  10  14        1.65        2.66      1.31 o 
   2  10  14        0.04        0.14      1.46 o 
   3  10  14       36.79       41.62      2.76 o 
   4  10  14        6.77        7.60      3.38 o 
 -10  11  14        4.63        2.98      1.86 o 
  -9  11  14        2.82        1.48      1.24 o 
  -8  11  14        0.19        0.92      1.10 o 
  -7  11  14       22.66       20.58      1.86 o 
  -6  11  14        8.08        7.28      1.53 o 
  -5  11  14       35.73       33.01      2.19 o 
  -4  11  14       19.65       17.28      1.57 o 
  -3  11  14        0.27        1.35      1.20 o 
  -2  11  14       12.26       13.39      1.57 o 
  -1  11  14       36.40       35.54      2.05 o 
   0  11  14       37.92       43.62      2.20 o 
   1  11  14        0.01       -1.16      1.27 o 
   2  11  14       16.22       21.22      2.17 o 
   3  11  14       30.03       23.65      4.22 o 
  -8  12  14        0.70        0.30      1.53 o 
  -7  12  14        0.01        1.27      1.79 o 
  -6  12  14        0.38        2.11      1.79 o 
  -5  12  14        1.59        1.66      1.69 o 
  -4  12  14       35.14       41.56      2.21 o 
  -3  12  14      111.03      117.60      3.37 o 
  -2  12  14        8.84       10.15      1.52 o 
  -1  12  14       26.02       29.43      2.68 o 
   0  12  14       18.10       30.09      2.05 o 
   1  12  14        0.11       -0.29      1.61 o 
   2  12  14       13.82       11.82      3.80 o 
  -6  13  14       49.48       65.45      5.49 o 
  -5  13  14       25.66       32.57      5.91 o 
  -4  13  14       18.88       24.14      2.69 o 
  -3  13  14        7.37        9.06      1.95 o 
  -2  13  14       58.91       59.59      3.08 o 
  -1  13  14        1.38        1.90      2.74 o 
   0  13  14        3.04        3.38      2.96 o 
 -13   1  15       14.90       20.31      2.13 o 
 -12   1  15        8.51       10.17      1.68 o 
 -11   1  15        5.48        3.38      1.40 o 
 -10   1  15       12.51        9.40      1.74 o 
  -9   1  15       36.47       33.79      1.70 o 
  -8   1  15        4.61        3.88      1.28 o 
  -7   1  15       56.00       52.69      3.47 o 
  -6   1  15       29.64       36.61      1.82 o 
  -5   1  15      230.98      212.83      4.21 o 
  -4   1  15      110.53       98.46      2.76 o 
  -3   1  15      140.90      117.55      3.77 o 
  -2   1  15       21.76       20.06      1.15 o 
  -1   1  15       88.69       93.20      2.19 o 
   0   1  15       21.97       23.77      1.35 o 
   1   1  15       22.53       18.11      1.26 o 
   2   1  15        0.18        0.93      1.13 o 
   3   1  15      318.38      304.71      4.62 o 
   4   1  15       15.63       14.78      1.42 o 
   5   1  15       25.75       25.88      1.55 o 
   6   1  15       22.21       21.76      1.73 o 
   7   1  15       15.46        7.60      3.80 o 
 -13   2  15        4.66        4.97      2.41 o 
 -12   2  15       70.79       91.90      3.15 o 
 -11   2  15       42.76       43.98      2.42 o 
 -10   2  15       24.69       23.35      1.62 o 
  -9   2  15       64.62       59.02      2.20 o 
  -8   2  15      111.57      121.07      3.15 o 
  -7   2  15       67.03       69.70      2.43 o 
  -6   2  15       56.72       47.40      2.04 o 
  -5   2  15       74.52       65.24      2.33 o 
  -4   2  15      450.13      434.69      5.99 o 
  -3   2  15       29.11       31.31      1.53 o 
  -2   2  15      330.94      318.66      4.86 o 
  -1   2  15        4.89        2.46      0.86 o 
   0   2  15       22.96       20.38      1.26 o 
   1   2  15        3.39        3.21      1.00 o 
   2   2  15      160.60      158.38      3.01 o 
   3   2  15        0.09       -0.97      0.97 o 
   4   2  15        0.23        2.02      1.16 o 
   5   2  15        0.36        0.94      1.24 o 
   6   2  15       15.27       20.70      1.73 o 
   7   2  15        0.03        0.00      3.38 o 
 -13   3  15      101.04      115.26      3.65 o 
 -12   3  15       87.78       93.41      3.28 o 
 -11   3  15       20.70       24.09      1.69 o 
 -10   3  15        0.51        0.04      1.10 o 
  -9   3  15       77.60       77.45      2.60 o 
  -8   3  15        4.95        3.38      1.24 o 
  -7   3  15        8.31        7.82      1.36 o 
  -6   3  15      263.71      253.80      4.73 o 
  -5   3  15       21.17       19.93      1.57 o 
  -4   3  15      330.66      331.69      4.97 o 
  -3   3  15      535.35      468.18      6.48 o 
  -2   3  15       50.96       51.11      1.83 o 
  -1   3  15       88.86       83.94      2.27 o 
   0   3  15        7.87        4.89      1.10 o 
   1   3  15        0.98        0.77      0.91 o 
   2   3  15       57.67       64.53      2.55 o 
   3   3  15        1.83        2.39      1.12 o 
   4   3  15        9.09        8.71      1.19 o 
   5   3  15        0.57        0.77      1.21 o 
   6   3  15       24.71       28.91      2.05 o 
 -13   4  15       17.25       21.47      2.48 o 
 -12   4  15        1.35        0.41      1.46 o 
 -11   4  15        1.24        1.34      1.39 o 
 -10   4  15        0.98       -0.25      1.13 o 
  -9   4  15       42.91       48.00      2.42 o 
  -8   4  15        0.35       -1.15      1.15 o 
  -7   4  15       18.66       13.49      1.52 o 
  -6   4  15      209.81      195.22      3.93 o 
  -5   4  15       38.93       37.81      1.71 o 
  -4   4  15        7.81       12.68      1.22 o 
  -3   4  15      123.12      135.42      2.85 o 
  -2   4  15      286.17      255.33      4.14 o 
  -1   4  15        2.98        4.91      1.04 o 
   0   4  15       17.11       11.74      1.16 o 
   1   4  15        6.84        6.57      1.06 o 
   2   4  15       21.49       20.17      1.51 o 
   3   4  15       45.14       48.42      2.70 o 
   4   4  15       30.12       27.15      1.70 o 
   5   4  15       22.94       24.64      2.00 o 
   6   4  15        3.42        3.00      1.57 o 
 -13   5  15        2.66        4.52      2.04 o 
 -12   5  15        6.67        9.84      1.68 o 
 -11   5  15       23.07       21.35      1.60 o 
 -10   5  15       40.39       45.06      2.67 o 
  -9   5  15        4.14        4.06      1.20 o 
  -8   5  15        2.56        2.53      1.37 o 
  -7   5  15      182.70      162.77      3.67 o 
  -6   5  15        0.09        0.58      1.04 o 
  -5   5  15        2.62        2.73      1.01 o 
  -4   5  15       79.69       69.20      2.08 o 
  -3   5  15        6.48        5.27      1.10 o 
  -2   5  15      119.77      110.05      4.71 o 
  -1   5  15      108.25       98.33      3.90 o 
   0   5  15       49.82       36.58      1.95 o 
   1   5  15       17.30       18.51      1.57 o 
   2   5  15       24.54       24.22      1.54 o 
   3   5  15       27.30       21.68      1.58 o 
   4   5  15        8.23        4.63      1.52 o 
   5   5  15        5.69        4.63      1.52 o 
   6   5  15        3.26        1.89      2.22 o 
 -12   6  15        0.92       -0.07      1.33 o 
 -11   6  15        5.19        4.26      1.33 o 
 -10   6  15        8.49        7.99      1.31 o 
  -9   6  15        0.42       -1.04      1.04 o 
  -8   6  15        4.44        4.43      1.79 o 
  -7   6  15        1.10        1.21      1.51 o 
  -6   6  15        2.93        3.01      1.15 o 
  -5   6  15       25.63       29.36      1.79 o 
  -4   6  15        1.64        3.01      1.15 o 
  -3   6  15        0.02       -0.44      1.15 o 
  -2   6  15        7.90        9.46      1.42 o 
  -1   6  15       39.98       35.53      1.84 o 
   0   6  15        0.17        0.08      1.20 o 
   1   6  15       12.82       12.83      1.42 o 
   2   6  15       18.10       19.70      1.54 o 
   3   6  15      105.50      115.89      2.94 o 
   4   6  15       41.49       55.38      2.58 o 
   5   6  15       10.44       17.37      1.90 o 
 -12   7  15       17.75       23.76      2.14 o 
 -11   7  15        0.22        0.58      1.40 o 
 -10   7  15        9.93       10.38      1.52 o 
  -9   7  15        0.02        0.90      1.20 o 
  -8   7  15        7.91        9.25      2.11 o 
  -7   7  15        5.42        5.37      1.42 o 
  -6   7  15        6.41        4.36      1.16 o 
  -5   7  15       31.42       29.69      2.19 o 
  -4   7  15       17.45       17.66      1.53 o 
  -3   7  15        7.76        5.93      1.31 o 
  -2   7  15        2.01        1.86      1.15 o 
  -1   7  15       42.11       43.25      2.05 o 
   0   7  15        5.27        3.91      1.27 o 
   1   7  15       39.71       35.62      3.35 o 
   2   7  15        7.97        9.39      1.52 o 
   3   7  15        4.60        9.85      1.63 o 
   4   7  15        0.17        1.64      1.42 o 
   5   7  15        3.45        2.01      1.92 o 
 -11   8  15       21.14       28.75      2.11 o 
 -10   8  15       13.27       18.52      3.57 o 
  -9   8  15        2.99        2.45      1.36 o 
  -8   8  15       17.19       20.31      3.10 o 
  -7   8  15       61.68       74.97      3.00 o 
  -6   8  15        9.80        9.74      1.36 o 
  -5   8  15        0.33        2.07      1.15 o 
  -4   8  15       11.66        9.75      1.36 o 
  -3   8  15      183.17      190.37      4.11 o 
  -2   8  15       68.04       60.67      2.93 o 
  -1   8  15        1.25        1.19      1.20 o 
   0   8  15        7.87        5.55      1.31 o 
   1   8  15       44.10       48.11      2.26 o 
   2   8  15       37.65       37.09      2.05 o 
   3   8  15       26.04       27.18      2.35 o 
   4   8  15        4.50        5.94      1.77 o 
 -11   9  15       41.71       47.08      3.23 o 
 -10   9  15        4.62        4.24      1.46 o 
  -9   9  15        0.85       -1.16      1.27 o 
  -8   9  15       11.42        7.57      1.53 o 
  -7   9  15       30.68       34.99      3.17 o 
  -6   9  15        3.79        3.86      1.27 o 
  -5   9  15        4.27        2.85      1.31 o 
  -4   9  15        0.70        1.00      1.15 o 
  -3   9  15        2.17        2.64      1.27 o 
  -2   9  15       24.32       28.91      1.84 o 
  -1   9  15      178.74      186.31      4.21 o 
   0   9  15       14.43       15.47      2.07 o 
   1   9  15        2.34        2.13      1.31 o 
   2   9  15        5.35        5.69      1.92 o 
   3   9  15        4.69        5.77      1.95 o 
 -10  10  15        7.27       10.19      2.20 o 
  -9  10  15        0.55       -0.99      1.29 o 
  -8  10  15        0.75        0.84      1.46 o 
  -7  10  15        8.19        5.91      1.61 o 
  -6  10  15       17.89       15.11      1.78 o 
  -5  10  15       11.77        9.62      1.46 o 
  -4  10  15       56.10       59.37      3.23 o 
  -3  10  15      161.13      175.09      4.10 o 
  -2  10  15        7.44        8.79      1.57 o 
  -1  10  15       14.98       17.11      1.74 o 
   0  10  15       24.43       24.52      1.84 o 
   1  10  15        1.49       -0.61      1.41 o 
   2  10  15       78.56      100.27      3.89 o 
  -9  11  15        0.37        1.90      2.32 o 
  -8  11  15        5.37        6.30      1.67 o 
  -7  11  15       16.68       15.90      3.15 o 
  -6  11  15        2.39        1.79      1.62 o 
  -5  11  15        0.26       -0.58      1.20 o 
  -4  11  15        3.39        3.07      1.36 o 
  -3  11  15       11.29       13.81      1.69 o 
  -2  11  15       45.56       41.51      2.16 o 
  -1  11  15        7.71       12.27      1.74 o 
   0  11  15        0.13        0.35      1.42 o 
   1  11  15       14.19       13.26      2.52 o 
   2  11  15        4.50        2.96      3.38 o 
  -7  12  15        9.16        7.18      2.96 o 
  -6  12  15        2.53        3.18      1.92 o 
  -5  12  15        0.65       -0.05      1.37 o 
  -4  12  15        5.38        9.68      1.63 o 
  -3  12  15        7.80        5.95      1.46 o 
  -2  12  15       17.88       22.22      1.88 o 
  -1  12  15        1.99        2.89      1.61 o 
   0  12  15        0.55       -2.09      2.09 o 
  -3  13  15       38.46       47.72      5.49 o 
 -13   0  16       59.83       74.83      4.45 o 
 -12   0  16       94.14      113.96      6.12 o 
 -11   0  16       35.83       38.11      2.94 o 
 -10   0  16        1.34        0.96      1.61 o 
  -9   0  16       10.63        5.79      3.80 o 
  -8   0  16        8.48       11.10      2.22 o 
  -7   0  16       55.62       57.23      4.22 o 
  -6   0  16       51.72       60.38      3.24 o 
  -5   0  16       64.75       57.76      3.24 o 
  -4   0  16       28.31       25.82      2.33 o 
  -3   0  16      123.26      129.91      4.75 o 
  -2   0  16        8.96        9.66      1.92 o 
  -1   0  16       43.37       46.33      2.27 o 
   0   0  16       13.29       12.41      1.67 o 
   1   0  16        5.62        1.77      1.62 o 
   2   0  16      664.34      670.67     11.62 o 
   3   0  16      206.00      225.52      8.05 o 
   4   0  16       14.35       20.90      2.19 o 
   5   0  16        0.14       -0.57      2.03 o 
   6   0  16        6.47        3.38      3.38 o 
 -13   1  16        6.03        5.49      2.10 o 
 -12   1  16       67.96       72.87      3.96 o 
 -11   1  16       12.59       19.10      1.87 o 
 -10   1  16        0.75        0.39      1.43 o 
  -9   1  16       61.13       69.93      3.85 o 
  -8   1  16       93.40       90.70      2.93 o 
  -7   1  16      138.82      133.51      3.40 o 
  -6   1  16       14.04       14.67      2.04 o 
  -5   1  16       13.09       19.89      1.65 o 
  -4   1  16        1.50        1.90      1.15 o 
  -3   1  16       44.78       38.38      1.93 o 
  -2   1  16       32.52       30.61      1.58 o 
  -1   1  16        5.95        7.30      1.02 o 
   0   1  16        9.31        9.72      1.20 o 
   1   1  16       47.66       45.00      1.73 o 
   2   1  16        3.05        5.32      1.17 o 
   3   1  16       58.96       56.02      2.27 o 
   4   1  16        9.59       12.87      1.34 o 
   5   1  16       11.61       10.95      1.51 o 
   6   1  16        2.02        2.11      2.96 o 
 -13   2  16        0.14       -1.87      2.15 o 
 -12   2  16        0.12       -1.77      1.77 o 
 -11   2  16        4.77        7.77      1.61 o 
 -10   2  16        0.54        0.47      1.31 o 
  -9   2  16       21.42       26.03      2.19 o 
  -8   2  16        5.26        4.50      1.36 o 
  -7   2  16      106.97      104.50      3.17 o 
  -6   2  16       11.18       15.12      1.46 o 
  -5   2  16        0.85        0.65      1.15 o 
  -4   2  16        0.75        0.27      1.15 o 
  -3   2  16        6.12        3.83      1.09 o 
  -2   2  16      178.75      176.96      3.42 o 
  -1   2  16       17.49       20.46      1.39 o 
   0   2  16       23.46       21.92      1.34 o 
   1   2  16       48.91       47.91      2.01 o 
   2   2  16       12.08       10.21      1.23 o 
   3   2  16      135.18      138.85      2.98 o 
   4   2  16       67.15       73.03      2.35 o 
   5   2  16        0.78        2.42      1.42 o 
   6   2  16        0.00        0.28      2.22 o 
 -13   3  16        0.40       -1.92      1.92 o 
 -12   3  16      141.53      156.90      5.97 o 
 -11   3  16       18.88       20.24      1.73 o 
 -10   3  16       45.91       41.22      2.14 o 
  -9   3  16       69.86       71.03      2.91 o 
  -8   3  16        5.80        5.46      1.36 o 
  -7   3  16      322.73      314.61      5.58 o 
  -6   3  16       22.45       19.25      1.61 o 
  -5   3  16       22.92       20.99      1.57 o 
  -4   3  16        3.66        4.47      1.11 o 
  -3   3  16       66.92       55.72      2.16 o 
  -2   3  16       83.83       82.22      2.32 o 
  -1   3  16       81.95       82.40      2.40 o 
   0   3  16      232.97      230.59      4.11 o 
   1   3  16      117.22      111.94      2.71 o 
   2   3  16       27.06       27.32      1.58 o 
   3   3  16        0.50       -0.03      1.06 o 
   4   3  16        2.59        2.79      1.28 o 
   5   3  16       10.77        6.71      1.57 o 
 -12   4  16        0.16       -0.96      1.57 o 
 -11   4  16       40.17       37.40      2.03 o 
 -10   4  16       17.17       20.07      1.79 o 
  -9   4  16        4.53        4.45      1.53 o 
  -8   4  16      183.95      186.01      4.04 o 
  -7   4  16       24.47       24.04      1.79 o 
  -6   4  16        0.01        0.25      1.16 o 
  -5   4  16       73.40       77.23      2.61 o 
  -4   4  16       24.10       19.31      1.34 o 
  -3   4  16        0.03        0.74      1.11 o 
  -2   4  16      133.57      123.52      3.90 o 
  -1   4  16       29.15       28.92      1.56 o 
   0   4  16       24.53       25.02      1.58 o 
   1   4  16       20.41       21.62      1.79 o 
   2   4  16       53.47       61.49      2.34 o 
   3   4  16        9.02       10.30      1.39 o 
   4   4  16       17.67       21.60      1.90 o 
   5   4  16        3.15        5.70      2.74 o 
 -12   5  16        3.41        5.49      1.75 o 
 -11   5  16       18.34       19.94      1.69 o 
 -10   5  16        0.75        0.13      1.31 o 
  -9   5  16       18.61       17.84      1.86 o 
  -8   5  16        0.67       -0.99      1.33 o 
  -7   5  16       89.89       98.68      3.35 o 
  -6   5  16       91.32       86.41      3.78 o 
  -5   5  16       28.24       24.81      1.83 o 
  -4   5  16       27.07       26.96      2.13 o 
  -3   5  16      181.96      171.63      3.84 o 
  -2   5  16        3.72        4.85      1.31 o 
  -1   5  16      195.26      184.13      5.55 o 
   0   5  16       23.36       14.82      1.57 o 
   1   5  16       23.24       17.79      1.67 o 
   2   5  16       33.84       32.44      2.05 o 
   3   5  16        4.18        0.14      1.20 o 
   4   5  16        3.20        2.03      1.52 o 
   5   5  16        6.82        4.53      2.22 o 
 -12   6  16        1.55        0.83      2.02 o 
 -11   6  16        6.59        7.42      1.74 o 
 -10   6  16        2.34       -0.63      2.74 o 
  -9   6  16        0.17       -1.65      1.90 o 
  -8   6  16       12.60       13.93      2.22 o 
  -7   6  16       13.43       12.53      1.78 o 
  -6   6  16        7.29       11.64      1.46 o 
  -5   6  16       61.18       62.83      2.39 o 
  -4   6  16        0.09       -0.81      1.22 o 
  -3   6  16       38.91       42.44      2.13 o 
  -2   6  16        6.63        7.23      1.36 o 
  -1   6  16        6.58        6.40      1.46 o 
   0   6  16       88.01       90.31      2.90 o 
   1   6  16       78.12       80.42      2.84 o 
   2   6  16        1.22        3.72      1.42 o 
   3   6  16        1.26        2.85      1.48 o 
   4   6  16        2.18        2.97      1.52 o 
 -11   7  16       35.30       34.28      2.28 o 
 -10   7  16        0.38        0.63      1.79 o 
  -9   7  16        3.59        5.07      2.53 o 
  -8   7  16        8.14        8.19      3.38 o 
  -7   7  16       28.07       35.21      2.35 o 
  -6   7  16        9.80       11.36      1.46 o 
  -5   7  16        0.01       -1.22      1.22 o 
  -4   7  16       38.39       35.37      2.00 o 
  -3   7  16       30.93       28.11      1.79 o 
  -2   7  16      155.59      155.89      3.69 o 
  -1   7  16        1.35       -0.06      1.31 o 
   0   7  16        6.23        5.96      1.46 o 
   1   7  16       23.53       22.32      1.84 o 
   2   7  16       22.92       30.25      2.50 o 
   3   7  16        0.13        0.00      1.71 o 
   4   7  16        0.10        0.00      2.96 o 
 -11   8  16        8.75        8.02      3.80 o 
 -10   8  16        2.39        0.42      1.79 o 
  -9   8  16        0.10        1.48      2.32 o 
  -8   8  16        0.13        1.27      1.79 o 
  -7   8  16        0.06        0.16      1.37 o 
  -6   8  16        9.96       13.07      1.57 o 
  -5   8  16       18.48       22.97      1.82 o 
  -4   8  16        3.44        3.24      1.31 o 
  -3   8  16       27.37       28.17      1.84 o 
  -2   8  16      124.85      130.51      3.52 o 
  -1   8  16       66.50       72.34      2.73 o 
   0   8  16        0.00       -0.63      1.27 o 
   1   8  16       50.37       59.61      2.58 o 
   2   8  16       43.47       47.18      2.42 o 
 -10   9  16        1.04        3.80      2.96 o 
  -9   9  16        4.23        1.90      1.90 o 
  -8   9  16       25.46       22.62      3.80 o 
  -7   9  16        1.67        1.41      1.46 o 
  -6   9  16        0.75        0.75      1.71 o 
  -5   9  16        8.36        7.86      1.40 o 
  -4   9  16       52.36       60.91      3.29 o 
  -3   9  16       26.22       25.11      1.88 o 
  -2   9  16        3.12        5.72      1.89 o 
  -1   9  16       47.47       57.56      2.52 o 
   0   9  16        1.13       -0.06      1.31 o 
   1   9  16        2.96        1.00      1.42 o 
   2   9  16       12.83       15.20      3.80 o 
  -9  10  16       26.09       35.89      4.22 o 
  -8  10  16        1.46        5.87      1.70 o 
  -7  10  16       38.06       56.56      2.82 o 
  -6  10  16        3.90        3.52      1.46 o 
  -5  10  16        8.62        9.31      1.57 o 
  -4  10  16       33.57       39.15      2.21 o 
  -3  10  16       20.30       20.54      1.82 o 
  -2  10  16       14.42       14.93      1.74 o 
  -1  10  16        1.60        1.89      1.40 o 
   0  10  16       41.24       42.86      2.37 o 
   1  10  16       63.58       73.90      4.18 o 
  -7  11  16        3.07        0.00      1.79 o 
  -6  11  16       45.51       47.54      4.86 o 
  -5  11  16       10.61       10.68      1.61 o 
  -4  11  16       33.71       36.99      2.21 o 
  -3  11  16        5.34        7.92      1.61 o 
  -2  11  16        1.61        1.10      1.46 o 
  -1  11  16        0.49        1.46      2.93 o 
   0  11  16       14.85        9.86      2.52 o 
  -4  12  16        0.21       -1.48      2.09 o 
  -3  12  16       67.80       94.01      8.02 o 
 -12   1  17       46.70       58.32      2.72 o 
 -11   1  17        0.79        0.84      1.79 o 
 -10   1  17       37.81       43.20      2.51 o 
  -9   1  17        3.67        7.75      1.50 o 
  -8   1  17       78.40       81.08      3.35 o 
  -7   1  17       19.65       22.20      1.82 o 
  -6   1  17       14.82       15.42      1.65 o 
  -5   1  17        0.47        0.60      1.18 o 
  -4   1  17      127.23      121.01      3.23 o 
  -3   1  17        2.31        2.60      1.36 o 
  -2   1  17        0.05        0.56      1.20 o 
  -1   1  17        2.57        1.52      1.13 o 
   0   1  17       23.35       20.11      1.37 o 
   1   1  17        2.20        2.15      1.16 o 
   2   1  17       47.06       56.79      2.04 o 
   3   1  17        3.46        1.60      1.17 o 
   4   1  17        3.01        4.88      1.54 o 
 -12   2  17        2.06       -0.45      1.72 o 
 -11   2  17       10.10       14.57      2.39 o 
 -10   2  17        8.53       11.97      1.78 o 
  -9   2  17       12.48       13.12      1.61 o 
  -8   2  17        2.80        2.92      1.40 o 
  -7   2  17      140.12      141.07      3.58 o 
  -6   2  17       13.35       13.70      1.50 o 
  -5   2  17      151.03      151.10      3.57 o 
  -4   2  17        0.00        2.53      2.68 o 
  -3   2  17       10.23        9.29      1.42 o 
  -2   2  17       23.20       21.24      1.53 o 
  -1   2  17        0.83        1.17      1.11 o 
   0   2  17        0.24       -0.25      1.04 o 
   1   2  17        1.95        0.01      1.04 o 
   2   2  17       37.16       40.74      1.78 o 
   3   2  17       24.81       27.64      1.63 o 
   4   2  17        4.86        5.72      1.35 o 
 -12   3  17        6.32        9.36      4.01 o 
 -11   3  17        0.47       -0.38      1.90 o 
 -10   3  17        0.10       -0.97      1.42 o 
  -9   3  17        3.36        2.83      1.53 o 
  -8   3  17       11.17       10.94      1.57 o 
  -7   3  17       38.01       35.37      3.23 o 
  -6   3  17       13.40       13.42      1.50 o 
  -5   3  17        0.15        0.18      1.20 o 
  -4   3  17        7.22        5.31      1.77 o 
  -3   3  17      132.98      115.76      3.47 o 
  -2   3  17       14.03       12.76      1.36 o 
  -1   3  17       45.09       36.50      1.77 o 
   0   3  17       33.56       30.55      1.69 o 
   1   3  17        0.13       -0.76      1.13 o 
   2   3  17        0.02       -0.21      1.03 o 
   3   3  17       75.23       75.39      2.60 o 
   4   3  17        8.31        9.15      1.69 o 
 -12   4  17       53.91       67.56      5.49 o 
 -11   4  17        2.75        1.51      1.61 o 
 -10   4  17        0.56       -0.42      1.69 o 
  -9   4  17       24.06       23.76      2.10 o 
  -8   4  17       37.10       38.28      2.04 o 
  -7   4  17        1.47        2.68      1.36 o 
  -6   4  17        7.98        7.56      1.43 o 
  -5   4  17        4.37        1.36      1.18 o 
  -4   4  17        0.29       -0.86      0.95 o 
  -3   4  17        4.07        4.40      1.16 o 
  -2   4  17       64.58       64.55      2.13 o 
  -1   4  17      108.89      122.64      4.33 o 
   0   4  17       95.43       97.34      2.99 o 
   1   4  17       37.83       35.46      2.38 o 
   2   4  17       26.33       26.83      2.05 o 
   3   4  17       30.55       33.01      1.96 o 
   4   4  17        3.95        0.73      2.22 o 
 -11   5  17        0.42       -1.01      1.53 o 
 -10   5  17        0.01       -1.46      1.46 o 
  -9   5  17        2.37        3.29      1.53 o 
  -8   5  17       10.19       14.80      1.67 o 
  -7   5  17       16.91       15.22      1.61 o 
  -6   5  17       62.55       70.42      3.91 o 
  -5   5  17        9.64        8.21      1.67 o 
  -4   5  17        1.42        0.32      1.58 o 
  -3   5  17        0.00        0.36      1.20 o 
  -2   5  17       22.45       16.34      1.85 o 
  -1   5  17       50.96       45.24      2.21 o 
   0   5  17       33.25       29.62      2.56 o 
   1   5  17       87.10       84.65      3.96 o 
   2   5  17        1.67        2.15      1.46 o 
   3   5  17        0.05       -1.36      1.36 o 
 -11   6  17        0.26        5.49      3.38 o 
 -10   6  17        0.10        0.78      1.92 o 
  -9   6  17        3.96        2.34      1.92 o 
  -8   6  17       15.47       16.78      2.52 o 
  -7   6  17        0.01       -0.21      1.53 o 
  -6   6  17        1.76        1.82      1.53 o 
  -5   6  17       10.48       11.94      1.57 o 
  -4   6  17        6.46        9.09      1.46 o 
  -3   6  17        2.27        5.17      1.34 o 
  -2   6  17        3.84        7.54      1.46 o 
  -1   6  17       59.97       65.17      2.63 o 
   0   6  17       53.65       52.86      2.45 o 
   1   6  17      104.61      118.46      3.53 o 
   2   6  17        1.60        0.00      1.48 o 
 -10   7  17        3.14        3.15      2.22 o 
  -9   7  17       10.37       10.41      2.53 o 
  -8   7  17        4.94        0.42      1.79 o 
  -7   7  17      158.57      190.02      6.27 o 
  -6   7  17        1.62        0.70      1.46 o 
  -5   7  17       11.39       11.60      1.52 o 
  -4   7  17        4.80        5.99      1.40 o 
  -3   7  17        0.45       -1.24      1.24 o 
  -2   7  17       18.02       19.15      1.76 o 
  -1   7  17        2.58        2.38      1.31 o 
   0   7  17        7.84        8.23      1.67 o 
   1   7  17        0.90        1.35      1.42 o 
   2   7  17        7.20        5.49      1.95 o 
  -9   8  17       25.99       32.50      2.94 o 
  -8   8  17        8.51        6.47      2.22 o 
  -7   8  17       15.51       18.98      2.69 o 
  -6   8  17        4.86        8.59      1.50 o 
  -5   8  17        1.71        1.06      1.31 o 
  -4   8  17       29.30       33.56      2.04 o 
  -3   8  17        0.01        0.02      1.31 o 
  -2   8  17       47.45       56.15      2.52 o 
  -1   8  17       65.05       74.64      2.94 o 
   0   8  17       14.93       19.71      3.98 o 
   1   8  17       26.60       23.96      2.11 o 
  -8   9  17       44.78       54.89      4.64 o 
  -7   9  17       22.52       26.81      2.27 o 
  -6   9  17       31.67       37.07      2.38 o 
  -5   9  17       31.35       37.17      2.44 o 
  -4   9  17        0.14        1.90      1.40 o 
  -3   9  17       86.21      107.70      3.36 o 
  -2   9  17        6.45        6.02      1.56 o 
  -1   9  17        3.60        3.34      1.57 o 
   0   9  17       53.54       75.30      3.65 o 
   1   9  17        0.08        2.53      2.96 o 
  -7  10  17       12.91       15.97      2.39 o 
  -6  10  17        1.88        1.46      1.92 o 
  -5  10  17       14.13       15.51      1.79 o 
  -4  10  17       53.88       69.38      3.66 o 
  -3  10  17        8.81       13.46      1.74 o 
  -2  10  17       19.66       21.21      1.95 o 
  -1  10  17        2.76        3.38      3.38 o 
 -11   0  18        1.39        4.22      2.96 o 
 -10   0  18        0.09        0.65      2.96 o 
  -9   0  18        1.14        5.19      2.03 o 
  -8   0  18        0.04       -2.11      3.38 o 
  -7   0  18        3.59        4.51      1.92 o 
  -6   0  18        3.23        3.38      2.74 o 
  -5   0  18      146.97      148.04      8.87 o 
  -4   0  18       58.10       58.63      3.55 o 
  -3   0  18       37.19       45.86      6.97 o 
  -2   0  18       70.48       56.18      3.59 o 
  -1   0  18       85.80      107.14      8.02 o 
   0   0  18        4.81        6.19      1.71 o 
   1   0  18        6.38        4.64      2.49 o 
   2   0  18      208.37      232.80      5.93 o 
   3   0  18        0.31       -1.84      1.84 o 
 -11   1  18       46.12       54.68      3.58 o 
 -10   1  18       18.43       20.12      2.17 o 
  -9   1  18        0.01       -1.36      1.36 o 
  -8   1  18        4.44        4.74      1.40 o 
  -7   1  18        6.81        9.79      1.50 o 
  -6   1  18        2.36        0.84      1.40 o 
  -5   1  18       17.56       18.34      1.71 o 
  -4   1  18       48.02       50.69      2.99 o 
  -3   1  18       66.80       64.47      2.93 o 
  -2   1  18        7.20       10.69      1.75 o 
  -1   1  18        2.42        3.15      1.33 o 
   0   1  18       18.72       21.20      1.58 o 
   1   1  18        5.41        5.95      1.45 o 
   2   1  18       14.93       18.47      1.70 o 
   3   1  18       45.66       50.59      2.07 o 
 -11   2  18        0.00        0.39      1.92 o 
 -10   2  18        1.38        4.11      1.78 o 
  -9   2  18        4.31        2.05      1.43 o 
  -8   2  18       24.18       28.36      2.00 o 
  -7   2  18        2.23        1.17      1.36 o 
  -6   2  18       10.88       13.11      1.65 o 
  -5   2  18        0.49        1.05      1.28 o 
  -4   2  18      106.75      103.79      3.66 o 
  -3   2  18       33.49       32.52      2.04 o 
  -2   2  18      204.63      210.46      8.59 o 
  -1   2  18        3.73        5.42      1.20 o 
   0   2  18        5.15        3.17      1.24 o 
   1   2  18       12.38       14.96      1.54 o 
   2   2  18        7.74        7.72      1.31 o 
   3   2  18        2.36        0.26      1.19 o 
 -11   3  18        0.43       -1.48      6.12 o 
 -10   3  18       23.33       26.72      2.27 o 
  -9   3  18        0.12        0.96      1.58 o 
  -8   3  18       27.93       32.23      2.08 o 
  -7   3  18       67.67       68.78      2.65 o 
  -6   3  18        6.48        7.89      1.50 o 
  -5   3  18       19.54       19.04      1.65 o 
  -4   3  18        4.19        3.49      1.36 o 
  -3   3  18       65.57       63.94      2.57 o 
  -2   3  18        0.10       -0.88      1.09 o 
  -1   3  18        2.77        2.11      1.13 o 
   0   3  18        5.78        8.63      1.39 o 
   1   3  18       13.08       14.85      1.84 o 
   2   3  18        0.03       -0.79      1.42 o 
   3   3  18       20.87       19.32      3.17 o 
 -11   4  18       21.76       34.42      6.97 o 
 -10   4  18       13.40       14.88      2.10 o 
  -9   4  18       14.69       18.14      2.10 o 
  -8   4  18       24.92       26.29      1.96 o 
  -7   4  18       15.78       13.84      1.65 o 
  -6   4  18        0.02        0.67      1.28 o 
  -5   4  18        2.01        2.84      1.58 o 
  -4   4  18        2.79        2.13      1.31 o 
  -3   4  18        0.16        0.02      1.20 o 
  -2   4  18        2.50        1.44      1.31 o 
  -1   4  18        0.06        2.24      1.31 o 
   0   4  18        0.26       -0.95      1.27 o 
   1   4  18        7.56        5.27      1.52 o 
   2   4  18        3.26        1.01      1.52 o 
 -10   5  18       19.77       24.49      4.22 o 
  -9   5  18       31.59       33.78      3.12 o 
  -8   5  18        2.12        1.97      1.71 o 
  -7   5  18       43.58       51.50      2.84 o 
  -6   5  18        1.02       -1.16      1.62 o 
  -5   5  18        5.44        4.70      1.78 o 
  -4   5  18       30.50       32.57      2.77 o 
  -3   5  18       19.92       22.41      1.84 o 
  -2   5  18        3.86        2.71      1.31 o 
  -1   5  18        9.15       11.78      1.63 o 
   0   5  18        8.04        5.04      1.57 o 
   1   5  18        0.02        3.06      1.48 o 
   2   5  18       13.90       17.27      2.69 o 
 -10   6  18       11.32        9.71      3.80 o 
  -9   6  18        1.15        1.80      2.22 o 
  -8   6  18        0.26       -1.79      1.92 o 
  -7   6  18       46.30       49.37      2.91 o 
  -6   6  18        3.14        0.95      2.51 o 
  -5   6  18        3.99        6.35      1.78 o 
  -4   6  18       28.27       32.73      3.23 o 
  -3   6  18        3.47        4.73      1.42 o 
  -2   6  18       43.61       50.85      2.46 o 
  -1   6  18       21.92       21.74      1.88 o 
   0   6  18        1.84        0.18      1.36 o 
   1   6  18        6.74        7.23      2.32 o 
  -8   7  18       13.72       16.27      2.64 o 
  -7   7  18        2.75        5.77      1.95 o 
  -6   7  18        2.47        7.57      1.86 o 
  -5   7  18       38.99       44.56      2.25 o 
  -4   7  18       13.14       16.28      1.75 o 
  -3   7  18       88.21       96.50      3.20 o 
  -2   7  18        8.55        9.97      1.67 o 
  -1   7  18        1.31        1.98      1.52 o 
   0   7  18       60.13       74.12      4.15 o 
   1   7  18        1.05        2.96      2.96 o 
  -7   8  18        6.51        7.18      3.38 o 
  -6   8  18       97.12      105.22      3.96 o 
  -5   8  18        0.80        1.83      1.40 o 
  -4   8  18       42.44       56.52      2.63 o 
  -3   8  18        0.12       -0.54      1.42 o 
  -2   8  18       29.86       32.72      2.18 o 
  -1   8  18        4.49        3.97      2.22 o 
   0   8  18       41.88       46.03      5.07 o 
  -6   9  18       11.33       21.84      2.82 o 
  -5   9  18       11.44       20.15      2.42 o 
  -4   9  18        4.26        5.22      2.03 o 
  -3   9  18        4.46        7.26      2.33 o 
  -2   9  18        0.63        2.53      2.96 o 
 -10   1  19        0.37        2.09      1.78 o 
  -9   1  19        0.03        1.76      2.19 o 
  -8   1  19        0.18       -0.66      1.52 o 
  -7   1  19       11.63       13.02      1.61 o 
  -6   1  19       13.42       16.06      1.71 o 
  -5   1  19       39.97       39.43      2.25 o 
  -4   1  19       13.56       17.29      2.50 o 
  -3   1  19        1.77        7.35      1.61 o 
  -2   1  19       27.34       35.68      2.26 o 
  -1   1  19      109.40      119.03      3.57 o 
   0   1  19       12.96       12.28      1.58 o 
   1   1  19       72.89      104.43      3.05 o 
   2   1  19       16.40       16.06      1.90 o 
 -10   2  19        4.00        4.64      3.38 o 
  -9   2  19        4.57        3.91      1.65 o 
  -8   2  19       13.70       15.27      1.75 o 
  -7   2  19        0.17       -0.44      1.34 o 
  -6   2  19        0.00        1.09      1.40 o 
  -5   2  19        2.92        4.37      1.52 o 
  -4   2  19        3.26        2.26      1.42 o 
  -3   2  19       79.83       93.02      5.73 o 
  -2   2  19       19.98       18.96      1.79 o 
  -1   2  19        0.03       -1.36      1.36 o 
   0   2  19       25.97       29.46      1.91 o 
   1   2  19        3.02        1.10      1.32 o 
 -10   3  19        0.25        1.69      2.11 o 
  -9   3  19        1.77        1.13      2.26 o 
  -8   3  19        3.66        3.14      1.57 o 
  -7   3  19        3.14        2.29      1.77 o 
  -6   3  19        3.98        2.87      1.43 o 
  -5   3  19       70.02       72.53      2.86 o 
  -4   3  19       83.67       88.89      3.03 o 
  -3   3  19        0.33        1.04      1.34 o 
  -2   3  19        2.09        4.28      1.46 o 
  -1   3  19        1.95        1.43      1.46 o 
   0   3  19       11.61        9.61      1.74 o 
   1   3  19        0.79       -1.06      2.09 o 
 -10   4  19        0.42        1.69      2.96 o 
  -9   4  19       27.21       38.17      3.24 o 
  -8   4  19       18.84       22.20      2.00 o 
  -7   4  19        7.00        5.20      1.46 o 
  -6   4  19        9.86       10.21      1.61 o 
  -5   4  19       17.15       17.01      2.10 o 
  -4   4  19        6.85        6.20      1.86 o 
  -3   4  19        5.90        6.18      1.86 o 
  -2   4  19        0.30       -0.75      1.31 o 
  -1   4  19        0.31        1.12      1.46 o 
   0   4  19       17.88       15.14      2.62 o 
   1   4  19        1.09        1.27      2.11 o 
  -9   5  19        2.59        0.00      2.96 o 
  -8   5  19       25.25       28.00      2.59 o 
  -7   5  19       31.94       36.77      2.59 o 
  -6   5  19       15.37       14.10      3.15 o 
  -5   5  19       15.65       15.12      2.10 o 
  -4   5  19       13.94       15.11      2.17 o 
  -3   5  19        2.33       -0.47      1.61 o 
  -2   5  19        6.95        4.47      1.52 o 
  -1   5  19        0.26       -0.03      1.36 o 
   0   5  19        8.53       10.17      4.43 o 
  -7   6  19       28.57       30.79      3.42 o 
  -6   6  19       48.77       47.43      2.91 o 
  -5   6  19        2.78        4.46      1.78 o 
  -4   6  19        1.72        0.56      1.71 o 
  -3   6  19        0.61       -0.18      1.36 o 
  -2   6  19       14.29       23.55      2.41 o 
  -1   6  19        1.31        1.85      1.92 o 
  -7   7  19      123.87      151.59      8.45 o 
  -6   7  19        9.26       11.40      3.80 o 
  -5   7  19        7.65        2.96      3.80 o 
  -4   7  19        0.72       -1.32      2.32 o 
  -3   7  19       38.20       52.31      3.65 o 
  -2   7  19        0.90       -0.84      2.53 o 
  -4   8  19       45.11       55.32      5.07 o 
  -9   0  20       35.92       51.94      5.91 o 
  -8   0  20        1.12       -1.87      2.03 o 
  -7   0  20       13.56       14.62      2.52 o 
  -6   0  20        0.00       -1.48      2.09 o 
  -5   0  20       24.87       28.77      2.99 o 
  -4   0  20       64.44       82.11      4.45 o 
  -3   0  20      210.02      248.56      7.57 o 
  -2   0  20       69.72       77.88      4.45 o 
  -1   0  20        0.08        1.27      2.96 o 
   0   0  20        9.65       20.69      3.80 o 
  -9   1  20        0.04        2.97      1.99 o 
  -8   1  20        0.20       -0.42      1.43 o 
  -7   1  20        0.67        0.27      1.43 o 
  -6   1  20       10.19       12.67      1.78 o 
  -5   1  20       23.39       25.23      2.08 o 
  -4   1  20       27.84       35.23      2.29 o 
  -3   1  20       15.06       20.28      2.50 o 
  -2   1  20        6.38        9.44      1.69 o 
  -1   1  20        0.32       -1.27      2.09 o 
   0   1  20       16.49       19.00      3.80 o 
  -9   2  20       62.52       76.99      4.91 o 
  -8   2  20        0.07       -1.37      1.67 o 
  -7   2  20        0.90       -1.30      1.43 o 
  -6   2  20       23.82       32.19      2.18 o 
  -5   2  20        0.27        0.93      1.36 o 
  -4   2  20        2.23        3.08      1.57 o 
  -3   2  20        0.37       -0.54      1.42 o 
  -2   2  20       19.61       28.44      2.21 o 
  -1   2  20        9.22        7.60      2.39 o 
  -8   3  20        1.02       -1.86      1.86 o 
  -7   3  20        0.34       -0.39      1.79 o 
  -6   3  20        1.01        1.61      1.83 o 
  -5   3  20        0.60        2.56      1.57 o 
  -4   3  20        0.82        2.49      1.50 o 
  -3   3  20        2.04        2.71      1.86 o 
  -2   3  20       13.14        8.87      3.38 o 
  -8   4  20        4.03        1.27      3.38 o 
  -7   4  20       28.13       41.38      5.49 o 
  -6   4  20        5.45        8.45      3.80 o 
  -5   4  20        0.11       -0.21      2.09 o 
  -4   4  20        0.24       -0.82      2.22 o 
  -6   5  20        1.24        4.64      3.38 o 
  -5   5  20        0.25        3.80      3.38 o 
  -5   1  21        7.07       10.13      3.38 o 
  -4   1  21        0.10       -1.27      2.96 o 
                                                 
